# Supplementary material for: N-(2-Chloro­acet­yl)glycine
Source: Acta Crystallogr Sect E Struct Rep Online. 2013 Oct 26;69(Pt 11):o1712. doi: 10.1107/S1600536813028997 (PMC3884360; doi:10.1107/S1600536813028997)
Supplement: Supplementary file 1 [file e-69-o1712-sup1.cif]

##############################################################################
#                                                                            #
# This CIF contains the data in a paper accepted for publication in          #
# Acta Crystallographica Section E. It conforms to the requirements of       #
# Notes for Authors for Acta Crystallographica Section E, and has been       #
# peer reviewed under the auspices of the IUCr Commission on Journals.       #
#                                                                            #
# Full details of the Crystallographic Information File format               #
# are given in the paper "The Crystallographic Information File (CIF):       #
# a New Standard Archive File for Crystallography" by S. R. Hall, F. H.      #
# Allen and I. D. Brown [Acta Cryst. (1991), A47, 655-685].                  #
#                                                                            #
# The current version of the core CIF dictionary is obtainable from          #
# ftp://ftp.iucr.org/pub/cif_core.dic.                                       #
#                                                                            #
# Software is freely available for graphical display of the structure(s)     #
# in this CIF. For information consult the CIF software page                 #
# http://www.iucr.org/resources/cif/software.                                #
#                                                                            #
# This file may be used for bona fide research purposes within the           #
# scientific community so long as proper attribution is given to the journal # 
# article from which it was obtained.                                        #
#                                                                            #
##############################################################################
data_I
_audit_creation_method     SHELXL-97
_database_code_depnum_ccdc_archive     'CCDC 967700'
_chemical_name_systematic
;
<i>N</i>-(2-Chloroacetyl)glycine
;
_chemical_name_common
;
;
_chemical_formula_moiety     'C4 H6 Cl N O3'
_chemical_formula_sum     'C4 H6 Cl N O3'
_chemical_formula_iupac     'C4 H6 Cl N O3'
_chemical_formula_weight     151.55
_chemical_melting_point     ?
_symmetry_cell_setting     monoclinic
_symmetry_space_group_name_H-M     'P 21/c'
_symmetry_space_group_name_Hall     '-P 2ybc'
loop_
    _symmetry_equiv_pos_site_id
    _symmetry_equiv_pos_as_xyz
    1 x,y,z
    2 -x,1/2+y,1/2-z
    3 -x,-y,-z
    4 x,1/2-y,1/2+z
_cell_length_a     18.001(4)
_cell_length_b     7.6371(17)
_cell_length_c     9.372(2)
_cell_angle_alpha     90.00
_cell_angle_beta     105.025(3)
_cell_angle_gamma     90.00
_cell_volume     1244.4(5)
_cell_formula_units_Z     8
_cell_measurement_reflns_used     4385
_cell_measurement_theta_min     3.4905
_cell_measurement_theta_max     27.1425
_cell_measurement_temperature     296(2)
_exptl_crystal_description     block
_exptl_crystal_colour     colourless
_exptl_crystal_size_max     0.28
_exptl_crystal_size_mid     0.22
_exptl_crystal_size_min     0.15
_exptl_crystal_density_diffrn     1.618
_exptl_crystal_density_meas     ?
_exptl_crystal_density_method     'not measured'
_exptl_crystal_F_000     624
_exptl_absorpt_coefficient_mu     0.543
_exptl_absorpt_correction_type     psi-scan
_exptl_absorpt_process_details     '(North <i>et al.</i>, 1968)'
_exptl_absorpt_correction_T_min     0.8628
_exptl_absorpt_correction_T_max     0.9230
_exptl_special_details     ?
_diffrn_ambient_temperature     296(2)
_diffrn_radiation_type     MoK\a
_diffrn_radiation_wavelength     0.71073
_diffrn_radiation_source     'fine-focus sealed tube'
_diffrn_radiation_monochromator     graphite
_diffrn_measurement_device_type     'Enraf--Nonius CAD-4'
_diffrn_measurement_method     'phi and omega scans'
_diffrn_detector_area_resol_mean     ?
_diffrn_reflns_number     9419
_diffrn_reflns_av_R_equivalents     0.0441
_diffrn_reflns_av_sigmaI/netI     0.0429
_diffrn_reflns_theta_min     2.34
_diffrn_reflns_theta_max     26.00
_diffrn_reflns_theta_full     26.00
_diffrn_measured_fraction_theta_max     0.989
_diffrn_measured_fraction_theta_full     0.989
_diffrn_reflns_limit_h_min     -22
_diffrn_reflns_limit_h_max     22
_diffrn_reflns_limit_k_min     -7
_diffrn_reflns_limit_k_max     9
_diffrn_reflns_limit_l_min     -10
_diffrn_reflns_limit_l_max     11
_diffrn_standards_number     3
_diffrn_standards_interval_count     120
_diffrn_standards_interval_time     ?
_diffrn_standards_decay_%     1
_refine_special_details
;
Refinement of <i>F</i>^2^ against ALL reflections. The weighted <i>R</i>-factor
<i>wR</i> and goodness of fit <i>S</i> are based on <i>F</i>^2^, conventional
<i>R</i>-factors <i>R</i> are based on <i>F</i>, with <i>F</i> set to zero for
negative <i>F</i>^2^. The threshold expression of <i>F</i>^2^ >
\s(<i>F</i>^2^) is used only for calculating <i>R</i>-factors(gt) <i>etc</i>.
and is not relevant to the choice of reflections for refinement.
<i>R</i>-factors based on <i>F</i>^2^ are statistically about twice as large
as those based on <i>F</i>, and <i>R</i>- factors based on ALL data will be
even larger.
;
_reflns_number_total     2419
_reflns_number_gt     2143
_reflns_threshold_expression     I>2sigma(I)
_refine_ls_structure_factor_coef     Fsqd
_refine_ls_matrix_type     full
_refine_ls_R_factor_all     0.0430
_refine_ls_R_factor_gt     0.0384
_refine_ls_wR_factor_gt     0.1002
_refine_ls_wR_factor_ref     0.1025
_refine_ls_goodness_of_fit_ref     1.066
_refine_ls_restrained_S_all     1.065
_refine_ls_number_reflns     2419
_refine_ls_number_parameters     167
_refine_ls_number_restraints     2
_refine_ls_hydrogen_treatment     constr
_refine_ls_weighting_scheme     calc
_refine_ls_weighting_details
         'calc w=1/[\s^2^(Fo^2^)+(0.0508P)^2^+0.3706P] where P=(Fo^2^+2Fc^2^)/3'
_atom_sites_solution_hydrogens     geom
_atom_sites_solution_primary     direct
_atom_sites_solution_secondary     difmap
_refine_ls_shift/su_max     0.001
_refine_ls_shift/su_mean     0.000
_refine_diff_density_max     0.286
_refine_diff_density_min     -0.303
_refine_ls_extinction_method     none
_refine_ls_extinction_coef     ?
loop_
    _atom_type_symbol
    _atom_type_description
    _atom_type_scat_dispersion_real
    _atom_type_scat_dispersion_imag
    _atom_type_scat_source
    'C' 'C' 0.0033 0.0016
                         'International Tables Vol C Tables 4.2.6.8 and 6.1.1.4'
    'H' 'H' 0.0000 0.0000
                         'International Tables Vol C Tables 4.2.6.8 and 6.1.1.4'
    'N' 'N' 0.0061 0.0033
                         'International Tables Vol C Tables 4.2.6.8 and 6.1.1.4'
    'O' 'O' 0.0106 0.0060
                         'International Tables Vol C Tables 4.2.6.8 and 6.1.1.4'
    'Cl' 'Cl' 0.1484 0.1585
                         'International Tables Vol C Tables 4.2.6.8 and 6.1.1.4'
_computing_data_collection     'CAD-4 Software (Enraf--Nonius, 1985)'
_computing_cell_refinement     'CAD-4 Software (Enraf--Nonius, 1985)'
_computing_data_reduction     'XCAD4 (Harms & Wocadlo, 1995)'
_computing_structure_solution     'SHELXS97 (Sheldrick, 2008)'
_computing_structure_refinement     'SHELXL97 (Sheldrick, 2008)'
_computing_molecular_graphics     'SHELXTL (Sheldrick, 2008)'
_computing_publication_material     'SHELXTL (Sheldrick, 2008)'
loop_
    _atom_site_type_symbol
    _atom_site_label
    _atom_site_fract_x
    _atom_site_fract_y
    _atom_site_fract_z
    _atom_site_U_iso_or_equiv
    _atom_site_adp_type
    _atom_site_calc_flag
    _atom_site_refinement_flags
    _atom_site_occupancy
    _atom_site_symmetry_multiplicity
    _atom_site_disorder_assembly
    _atom_site_disorder_group
    C C1 0.34036(11) 0.8173(2) 0.8783(2) 0.0378(4) Uani d . 1 1 . .
    C C2 0.31910(11) 0.6313(2) 0.8351(2) 0.0386(4) Uani d . 1 1 . .
    H H2A 0.2649 0.6123 0.8272 0.046 Uiso calc R 1 1 . .
    H H2B 0.3288 0.6058 0.7401 0.046 Uiso calc R 1 1 . .
    C C3 0.36784(10) 0.3480(2) 0.9359(2) 0.0345(4) Uani d . 1 1 . .
    C C4 0.42198(13) 0.2461(3) 1.0570(2) 0.0486(5) Uani d . 1 1 . .
    H H4A 0.4549 0.1752 1.0129 0.058 Uiso calc R 1 1 . .
    H H4B 0.3918 0.1669 1.1003 0.058 Uiso calc R 1 1 . .
    C C5 0.16319(11) 0.1528(2) 0.0418(2) 0.0382(4) Uani d . 1 1 . .
    C C6 0.18026(11) 0.3394(2) 0.0134(2) 0.0374(4) Uani d . 1 1 . .
    H H6A 0.2345 0.3637 0.0547 0.045 Uiso calc R 1 1 . .
    H H6B 0.1678 0.3614 -0.0921 0.045 Uiso calc R 1 1 . .
    C C7 0.13138(10) 0.6218(2) 0.06725(18) 0.0338(4) Uani d . 1 1 . .
    C C8 0.07865(12) 0.7218(3) 0.1386(2) 0.0463(5) Uani d . 1 1 . .
    H H8A 0.0449 0.7935 0.0636 0.056 Uiso calc R 1 1 . .
    H H8B 0.1097 0.8005 0.2114 0.056 Uiso calc R 1 1 . .
    Cl Cl1 0.48117(3) 0.37273(7) 1.20038(5) 0.05350(18) Uani d . 1 1 . .
    Cl Cl2 0.02089(3) 0.59470(7) 0.22620(6) 0.05211(18) Uani d . 1 1 . .
    N N1 0.36524(9) 0.5190(2) 0.94747(17) 0.0395(4) Uani d D 1 1 . .
    H H1' 0.3955 0.5654 1.0245 0.057(7) Uiso d RD 1 1 . .
    N N2 0.13446(9) 0.4500(2) 0.08162(17) 0.0373(4) Uani d D 1 1 . .
    H H2' 0.1055 0.4000 0.1293 0.045(6) Uiso d RD 1 1 . .
    O O1 0.30581(9) 0.92850(18) 0.77700(15) 0.0498(4) Uani d . 1 1 . .
    H H1 0.3193 1.0283 0.8040 0.075 Uiso calc R 1 1 . .
    O O2 0.38362(11) 0.85625(19) 0.99322(17) 0.0647(5) Uani d . 1 1 . .
    O O3 0.32736(8) 0.26765(17) 0.82999(15) 0.0456(3) Uani d . 1 1 . .
    O O4 0.12139(12) 0.1121(2) 0.1163(2) 0.0708(5) Uani d . 1 1 . .
    O O5 0.19929(9) 0.04173(18) -0.02249(17) 0.0508(4) Uani d . 1 1 . .
    H H5 0.1878 -0.0585 -0.0052 0.076 Uiso calc R 1 1 . .
    O O6 0.16923(8) 0.70336(17) -0.00271(15) 0.0430(3) Uani d . 1 1 . .
loop_
    _atom_site_aniso_label
    _atom_site_aniso_U_11
    _atom_site_aniso_U_22
    _atom_site_aniso_U_33
    _atom_site_aniso_U_12
    _atom_site_aniso_U_13
    _atom_site_aniso_U_23
    C1 0.0450(10) 0.0252(9) 0.0410(9) 0.0029(7) 0.0074(8) -0.0003(7)
    C2 0.0450(10) 0.0246(9) 0.0432(10) -0.0002(7) 0.0058(8) -0.0014(7)
    C3 0.0409(9) 0.0252(9) 0.0403(9) -0.0002(7) 0.0160(8) 0.0000(7)
    C4 0.0645(13) 0.0306(10) 0.0441(10) 0.0010(9) 0.0024(9) -0.0013(8)
    C5 0.0492(10) 0.0274(9) 0.0415(10) -0.0003(8) 0.0184(8) -0.0007(7)
    C6 0.0457(10) 0.0268(9) 0.0437(9) -0.0013(7) 0.0186(8) -0.0002(7)
    C7 0.0403(9) 0.0262(9) 0.0335(8) -0.0012(7) 0.0069(7) 0.0001(7)
    C8 0.0573(12) 0.0326(10) 0.0559(11) -0.0008(9) 0.0271(10) -0.0003(9)
    Cl1 0.0568(3) 0.0499(3) 0.0471(3) -0.0053(2) 0.0013(2) -0.0023(2)
    Cl2 0.0526(3) 0.0510(3) 0.0600(3) -0.0071(2) 0.0276(2) -0.0024(2)
    N1 0.0512(9) 0.0226(8) 0.0415(8) -0.0009(7) 0.0063(7) -0.0007(6)
    N2 0.0466(9) 0.0264(8) 0.0435(8) -0.0025(6) 0.0198(7) -0.0008(6)
    O1 0.0692(10) 0.0246(7) 0.0456(7) 0.0040(6) -0.0030(7) 0.0001(5)
    O2 0.0922(12) 0.0266(8) 0.0540(9) -0.0004(7) -0.0193(9) -0.0022(6)
    O3 0.0582(8) 0.0242(7) 0.0478(7) 0.0002(6) 0.0020(6) -0.0020(5)
    O4 0.1108(14) 0.0295(8) 0.1007(13) -0.0073(8) 0.0786(12) -0.0046(8)
    O5 0.0690(10) 0.0273(7) 0.0676(9) 0.0004(6) 0.0386(8) -0.0027(6)
    O6 0.0562(8) 0.0276(7) 0.0514(8) 0.0035(6) 0.0250(6) 0.0058(6)
_geom_special_details
;
All e.s.d.'s (except the e.s.d. in the dihedral angle between two l.s. planes)
are estimated using the full covariance matrix. The cell e.s.d.'s are taken
into account individually in the estimation of e.s.d.'s in distances, angles
and torsion angles; correlations between e.s.d.'s in cell parameters are only
used when they are defined by crystal symmetry. An approximate (isotropic)
treatment of cell e.s.d.'s is used for estimating e.s.d.'s involving l.s.
planes.
;
loop_
    _geom_bond_atom_site_label_1
    _geom_bond_atom_site_label_2
    _geom_bond_site_symmetry_2
    _geom_bond_distance
    _geom_bond_publ_flag
    C1 O2 . 1.192(2) ?
    C1 O1 . 1.305(2) ?
    C1 C2 . 1.499(2) ?
    C2 N1 . 1.443(2) ?
    C2 H2A . 0.9700 ?
    C2 H2B . 0.9700 ?
    C3 O3 . 1.232(2) ?
    C3 N1 . 1.312(2) ?
    C3 C4 . 1.507(3) ?
    C4 Cl1 . 1.770(2) ?
    C4 H4A . 0.9700 ?
    C4 H4B . 0.9700 ?
    C5 O4 . 1.192(2) ?
    C5 O5 . 1.307(2) ?
    C5 C6 . 1.496(3) ?
    C6 N2 . 1.441(2) ?
    C6 H6A . 0.9700 ?
    C6 H6B . 0.9700 ?
    C7 O6 . 1.230(2) ?
    C7 N2 . 1.318(2) ?
    C7 C8 . 1.504(3) ?
    C8 Cl2 . 1.772(2) ?
    C8 H8A . 0.9700 ?
    C8 H8B . 0.9700 ?
    N1 H1' . 0.8597 ?
    N2 H2' . 0.8598 ?
    O1 H1 . 0.8200 ?
    O5 H5 . 0.8200 ?
loop_
    _geom_angle_atom_site_label_1
    _geom_angle_atom_site_label_2
    _geom_angle_atom_site_label_3
    _geom_angle_site_symmetry_1
    _geom_angle_site_symmetry_3
    _geom_angle
    _geom_angle_publ_flag
    O2 C1 O1 . . 124.83(17) ?
    O2 C1 C2 . . 122.81(17) ?
    O1 C1 C2 . . 112.35(15) ?
    N1 C2 C1 . . 107.95(15) ?
    N1 C2 H2A . . 110.1 ?
    C1 C2 H2A . . 110.1 ?
    N1 C2 H2B . . 110.1 ?
    C1 C2 H2B . . 110.1 ?
    H2A C2 H2B . . 108.4 ?
    O3 C3 N1 . . 122.43(17) ?
    O3 C3 C4 . . 118.78(17) ?
    N1 C3 C4 . . 118.79(16) ?
    C3 C4 Cl1 . . 115.73(14) ?
    C3 C4 H4A . . 108.3 ?
    Cl1 C4 H4A . . 108.3 ?
    C3 C4 H4B . . 108.3 ?
    Cl1 C4 H4B . . 108.3 ?
    H4A C4 H4B . . 107.4 ?
    O4 C5 O5 . . 124.44(18) ?
    O4 C5 C6 . . 122.84(17) ?
    O5 C5 C6 . . 112.73(16) ?
    N2 C6 C5 . . 108.19(15) ?
    N2 C6 H6A . . 110.1 ?
    C5 C6 H6A . . 110.1 ?
    N2 C6 H6B . . 110.1 ?
    C5 C6 H6B . . 110.1 ?
    H6A C6 H6B . . 108.4 ?
    O6 C7 N2 . . 122.95(17) ?
    O6 C7 C8 . . 118.69(16) ?
    N2 C7 C8 . . 118.35(16) ?
    C7 C8 Cl2 . . 116.19(14) ?
    C7 C8 H8A . . 108.2 ?
    Cl2 C8 H8A . . 108.2 ?
    C7 C8 H8B . . 108.2 ?
    Cl2 C8 H8B . . 108.2 ?
    H8A C8 H8B . . 107.4 ?
    C3 N1 C2 . . 123.89(16) ?
    C3 N1 H1' . . 116.8 ?
    C2 N1 H1' . . 119.1 ?
    C7 N2 C6 . . 123.51(15) ?
    C7 N2 H2' . . 118.7 ?
    C6 N2 H2' . . 117.7 ?
    C1 O1 H1 . . 109.5 ?
    C5 O5 H5 . . 109.5 ?
loop_
    _geom_torsion_atom_site_label_1
    _geom_torsion_atom_site_label_2
    _geom_torsion_atom_site_label_3
    _geom_torsion_atom_site_label_4
    _geom_torsion_site_symmetry_1
    _geom_torsion_site_symmetry_2
    _geom_torsion_site_symmetry_3
    _geom_torsion_site_symmetry_4
    _geom_torsion
    _geom_torsion_publ_flag
    O2 C1 C2 N1 . . . . -5.6(3) ?
    O1 C1 C2 N1 . . . . 174.91(17) ?
    O3 C3 C4 Cl1 . . . . 177.13(15) ?
    N1 C3 C4 Cl1 . . . . -3.2(3) ?
    O4 C5 C6 N2 . . . . -3.7(3) ?
    O5 C5 C6 N2 . . . . 176.72(16) ?
    O6 C7 C8 Cl2 . . . . 175.65(14) ?
    N2 C7 C8 Cl2 . . . . -3.8(2) ?
    O3 C3 N1 C2 . . . . -4.0(3) ?
    C4 C3 N1 C2 . . . . 176.34(18) ?
    C1 C2 N1 C3 . . . . -171.64(17) ?
    O6 C7 N2 C6 . . . . -2.1(3) ?
    C8 C7 N2 C6 . . . . 177.35(17) ?
    C5 C6 N2 C7 . . . . -174.44(17) ?
loop_
    _geom_hbond_atom_site_label_D
    _geom_hbond_atom_site_label_H
    _geom_hbond_atom_site_label_A
    _geom_hbond_site_symmetry_A
    _geom_hbond_distance_DH
    _geom_hbond_distance_HA
    _geom_hbond_distance_DA
    _geom_hbond_angle_DHA
    _geom_hbond_publ_flag
    N1 H1' Cl1 . 0.86 2.44 2.9422(18) 118 yes
    N1 H1' O2 . 0.86 2.24 2.618(2) 106 yes
    N2 H2' Cl2 . 0.86 2.46 2.9450(18) 116 yes
    N2 H2' O4 . 0.86 2.22 2.619(2) 108 yes
    O1 H1 O3 1_565 0.82 1.84 2.647(2) 166 yes
    O5 H5 O6 1_545 0.82 1.85 2.657(2) 167 yes
    C4 H4B O2 1_545 0.97 2.57 3.080(3) 113 yes
    C8 H8B O4 1_565 0.97 2.57 3.099(3) 114 yes
data_zhang
_journal_date_recd_electronic     2013-10-08
_journal_date_accepted     2013-10-22
_journal_name_full     'Acta Crystallographica, Section E'
_journal_year     2013
_journal_volume     69
_journal_issue     11
_journal_page_first     o1712
_journal_page_last     o1712
_journal_paper_category     QO
_journal_paper_doi     10.1107/S1600536813028997
_journal_coeditor_code     SU2655
_publ_contact_author
;
Qiang Chen
High Technology Research Institute of Nanjing University,
Changzhou 213162
Jiangsu
People's Republic of China
;
_publ_contact_author_email     zycqyc@hotmail.com
_publ_section_title
;
<i>N</i>-(2-Chloroacetyl)glycine
;
loop_
    _publ_author_name
    _publ_author_address
    'Yu-Cheng Zhang'
;
School of Materials Science and Engineering,
Changzhou University & High Technology
Research Institute of Nanjing University,
Changzhou 213162
Jiangsu
People's Republic of China
;
    'Xiu-Qin Zhang'
;
High Technology Research Institute of Nanjing University,
Changzhou 213162
Jiangsu
People's Republic of China
;
    'Kai Wang'
;
High Technology Research Institute of Nanjing University,
Changzhou 213162
Jiangsu
People's Republic of China
;
    'Qiang Chen'
;
High Technology Research Institute of Nanjing University,
Changzhou 213162
Jiangsu
People's Republic of China
;
