# Supplementary material for: N-(2-Chloro­acet­yl)glycine
Source: Acta Crystallogr Sect E Struct Rep Online. 2013 Oct 26;69(Pt 11):o1712. doi: 10.1107/S1600536813028997 (PMC3884360; doi:10.1107/S1600536813028997)
Supplement: Supplementary file 2 [file e-69-o1712-Isup2.hkl]

# 
# h,k,l, Fc-squared, Fo-squared, sigma(Fo-squared) and status flag 
# 
data_I
_shelx_title ' 00 in P2(1)/c' 
_shelx_refln_list_code          4 
_shelx_F_calc_maximum      235.94 
_exptl_crystal_F_000       624.00 
_reflns_d_resolution_high  0.8106 
 
loop_ 
 _symmetry_equiv_pos_as_xyz 
 'x, y, z' 
 '-x, y+1/2, -z+1/2' 
 '-x, -y, -z' 
 'x, -y-1/2, z-1/2' 
 
_cell_length_a    18.0009 
_cell_length_b     7.6371 
_cell_length_c     9.3719 
_cell_angle_alpha  90.000 
_cell_angle_beta  105.025 
_cell_angle_gamma  90.000 
 
_shelx_F_squared_multiplier     1.000 
 
loop_ 
 _refln_index_h 
 _refln_index_k 
 _refln_index_l 
 _refln_F_squared_calc 
 _refln_F_squared_meas 
 _refln_F_squared_sigma 
 _refln_observed_status 
   2   0   0       81.15       75.89      2.95 o 
   4   0   0     8194.95     7466.06    276.62 o 
   5   0   0        0.01       11.06      2.10 o 
   6   0   0    25854.39    23453.53    904.94 o 
   7   0   0        2.04        3.52      2.07 o 
   8   0   0      390.83      366.49     13.49 o 
   9   0   0        2.56        2.32      0.76 o 
  10   0   0      368.57      325.07     13.05 o 
  11   0   0       63.06       69.58      3.98 o 
  12   0   0       19.37       29.52      2.12 o 
  13   0   0        0.02        6.99      1.36 o 
  14   0   0      130.22      136.13      4.99 o 
  15   0   0        5.23       10.19      1.45 o 
  16   0   0       22.47       30.68      2.26 o 
  17   0   0       13.40       24.37      2.27 o 
  18   0   0      267.72      300.11     17.50 o 
  19   0   0        1.94       29.43      4.40 o 
  20   0   0      443.11      491.07     21.81 o 
  21   0   0        7.50       30.40      6.81 o 
   1   1   0        2.66        3.13      0.23 o 
   2   1   0      162.98      165.07      4.31 o 
   3   1   0        0.45        1.67      0.59 o 
   4   1   0     7526.84     6920.86    187.61 o 
   5   1   0        0.92        0.79      0.30 o 
   6   1   0     1889.43     1850.54     42.98 o 
   7   1   0       23.19       23.27      1.11 o 
   8   1   0     1417.41     1364.75     30.69 o 
   9   1   0       27.13       27.97      1.04 o 
  10   1   0      256.56      244.48      5.50 o 
  11   1   0        3.77        4.34      0.60 o 
  12   1   0      228.29      214.65      5.17 o 
  13   1   0        0.74        0.47      0.55 o 
  14   1   0      686.13      652.58     17.89 o 
  15   1   0        0.86        1.48      0.64 o 
  16   1   0      402.21      424.79     12.88 o 
  17   1   0       12.28       14.59      1.21 o 
  18   1   0      177.68      207.76      7.60 o 
  19   1   0        2.70        4.36      1.02 o 
  20   1   0        8.72       11.39      2.36 o 
  21   1   0        0.81        3.14      2.88 o 
   0   2   0      370.26      466.14     25.94 o 
   1   2   0     1007.39     1201.03     47.29 o 
   2   2   0       12.40        8.53      0.82 o 
   3   2   0       33.58       30.39      1.22 o 
   4   2   0      919.00      923.26     24.10 o 
   6   2   0       14.08        6.47      0.52 o 
   7   2   0       90.22       85.65      2.76 o 
   8   2   0     1223.18     1242.31     31.59 o 
   9   2   0       93.53       98.55      3.11 o 
  10   2   0      168.02      163.58      4.42 o 
  11   2   0        7.68        8.47      0.80 o 
  12   2   0     1654.23     1738.00     41.44 o 
  13   2   0        5.40        6.92      0.95 o 
  14   2   0       60.86       62.16      2.97 o 
  15   2   0        0.12        0.00      0.65 o 
  16   2   0       17.28       19.73      1.89 o 
  17   2   0       13.16       15.02      1.68 o 
  18   2   0      155.98      159.25      9.65 o 
  19   2   0        2.38        4.01      1.39 o 
  20   2   0       12.17       15.81      2.17 o 
   1   3   0       50.06       63.85      3.42 o 
   2   3   0     8883.03    10256.50    318.88 o 
   3   3   0       46.67       58.36      3.26 o 
   4   3   0     5191.32     5140.23    374.35 o 
   5   3   0      109.99      113.58      3.41 o 
   6   3   0      618.22      601.39     15.72 o 
   7   3   0      424.57      396.50     10.09 o 
   8   3   0     1721.86     1695.24     38.68 o 
   9   3   0       30.97       31.08      1.52 o 
  10   3   0     2986.74     2846.72     71.91 o 
  11   3   0       58.86       64.48      3.01 o 
  12   3   0      277.03      271.51      8.90 o 
  13   3   0       92.99       90.70      3.55 o 
  14   3   0      561.62      525.84     20.52 o 
  15   3   0        3.47        3.40      1.05 o 
  16   3   0      220.77      212.81     11.26 o 
  17   3   0       25.09       26.10      2.10 o 
  18   3   0       19.18       27.16      2.57 o 
  19   3   0        1.81        4.67      3.82 o 
  20   3   0       41.77       49.80      3.48 o 
   0   4   0     5476.30     5815.25    276.77 o 
   1   4   0        1.56        1.82      1.10 o 
   2   4   0     1925.10     1936.92     60.41 o 
   3   4   0      358.00      381.80     15.92 o 
   4   4   0      490.16      484.05     15.93 o 
   5   4   0      235.63      245.87      9.70 o 
   6   4   0     1573.92     1474.59     52.55 o 
   7   4   0      132.14      132.02      5.89 o 
   8   4   0     2027.93     1853.56     47.13 o 
   9   4   0      108.75      101.49      5.07 o 
  10   4   0      165.10      158.37      7.72 o 
  11   4   0       29.57       26.94      1.77 o 
  12   4   0       78.26       72.32      3.40 o 
  13   4   0       29.34       24.78      2.50 o 
  14   4   0      103.98       95.40      3.97 o 
  15   4   0        4.00        2.71      1.17 o 
  16   4   0        0.09        0.00      1.36 o 
  17   4   0        2.75        5.65      2.87 o 
  18   4   0       17.47       17.17      2.15 o 
  19   4   0        0.13        4.61      6.77 o 
   1   5   0       75.62       78.38      3.98 o 
   2   5   0      157.41      148.65      5.00 o 
   3   5   0        7.33        8.80      1.65 o 
   4   5   0        1.55        2.84      1.24 o 
   5   5   0      237.36      237.54     13.33 o 
   6   5   0        2.73        6.90      2.98 o 
   7   5   0      236.84      229.86      9.53 o 
   8   5   0        3.51        3.06      1.27 o 
   9   5   0      223.77      215.66      7.35 o 
  10   5   0     1367.33     1290.98     38.29 o 
  11   5   0       84.62       85.56      3.78 o 
  12   5   0        1.91        1.88      1.02 o 
  13   5   0      114.06      107.43      4.50 o 
  14   5   0      144.27      158.71      6.02 o 
  15   5   0       53.34       52.45      3.17 o 
  16   5   0      366.11      395.99     15.63 o 
  17   5   0       16.37       20.87      2.63 o 
  18   5   0        3.93        7.26      3.60 o 
   0   6   0      110.00      113.50     14.94 o 
   1   6   0      529.87      521.21     19.06 o 
   2   6   0      294.72      290.28     11.39 o 
   3   6   0      355.65      372.24     14.14 o 
   4   6   0      542.28      532.67     22.69 o 
   5   6   0      155.11      151.26      9.81 o 
   6   6   0       20.41       19.11      3.65 o 
   7   6   0      690.95      708.24     36.12 o 
   8   6   0       50.58       55.46      7.07 o 
   9   6   0      392.83      389.85     15.47 o 
  10   6   0       96.10       97.71      4.77 o 
  11   6   0      266.70      238.07      8.28 o 
  12   6   0        0.66        0.34      1.15 o 
  13   6   0        0.46        0.00      1.19 o 
  14   6   0        0.96        0.00      1.05 o 
  15   6   0       18.22       18.43      2.60 o 
  16   6   0       10.28        8.51      1.90 o 
   1   7   0        0.48        5.50      1.83 o 
   2   7   0      605.42      565.59     24.30 o 
   3   7   0       67.67       73.23      5.68 o 
   4   7   0        2.04        0.00      1.70 o 
   5   7   0       14.33       19.38      3.12 o 
   6   7   0      167.82      152.33      8.37 o 
   7   7   0       13.06       18.03      3.51 o 
   8   7   0      309.51      302.04     17.23 o 
   9   7   0        0.63        0.00      2.39 o 
  10   7   0       56.80       59.72      4.11 o 
  11   7   0       91.13       86.50      5.01 o 
  12   7   0       54.50       49.40      4.35 o 
  13   7   0       12.78       12.18      2.20 o 
  14   7   0       73.22       67.83      5.24 o 
   0   8   0      290.88      310.77     26.20 o 
   1   8   0      227.40      228.31     11.56 o 
   2   8   0      278.46      290.74     13.99 o 
   3   8   0        3.96        6.99      2.51 o 
   4   8   0        1.31        0.92      1.90 o 
   5   8   0       61.71       67.81      5.91 o 
   6   8   0        0.06        0.79      1.90 o 
   7   8   0       14.49       13.36      3.00 o 
   8   8   0      153.99      135.82      8.05 o 
   9   8   0        2.44        3.28      2.38 o 
  10   8   0       11.80        8.55      2.13 o 
  11   8   0       13.81       11.79      2.23 o 
   1   9   0      135.71      136.17     20.44 o 
   2   9   0       29.38       23.30      4.91 o 
   3   9   0        0.33        0.00      2.39 o 
   4   9   0       20.42       28.12      4.11 o 
   5   9   0        8.61       11.20      3.04 o 
   6   9   0        1.08       10.89      3.12 o 
 -21   1   1       23.71       28.44      3.86 o 
 -20   1   1      133.45      133.30      9.08 o 
 -19   1   1       15.38       17.71      1.70 o 
 -18   1   1        8.40        9.97      1.24 o 
 -17   1   1      375.21      389.55     13.80 o 
 -16   1   1      102.70      109.40      3.31 o 
 -15   1   1      332.26      341.89      8.12 o 
 -14   1   1       69.90       76.78      3.79 o 
 -13   1   1      798.91      818.06     18.10 o 
 -12   1   1        4.87       11.24      1.11 o 
 -11   1   1     1670.82     1608.38     33.08 o 
 -10   1   1       92.65      111.88      4.26 o 
  -9   1   1      595.42      608.06     12.73 o 
  -8   1   1     2242.80     2298.77     50.87 o 
  -7   1   1     4148.01     4123.66     87.59 o 
  -6   1   1      242.98      300.97      7.94 o 
  -5   1   1      641.17      661.61     20.43 o 
  -3   1   1      717.10      700.85     19.09 o 
  -2   1   1     1304.03     1292.30     41.25 o 
  -1   1   1      278.07      285.27      7.38 o 
   0   1   1     1413.49     1367.41     39.59 o 
   1   1   1      735.27      751.38     21.84 o 
   2   1   1      166.60      167.88      5.43 o 
   3   1   1      108.38      109.48      4.24 o 
   4   1   1      965.50      886.24     27.93 o 
   7   1   1     1872.57     1924.80     51.11 o 
   8   1   1      283.88      273.07     10.85 o 
   9   1   1     1010.93      912.42     42.05 o 
  10   1   1      720.18      748.88     32.15 o 
  11   1   1     1413.99     1403.84     34.54 o 
  12   1   1        4.57        4.04      0.60 o 
  13   1   1      374.06      391.93     11.07 o 
  14   1   1       19.12       21.93      1.43 o 
  15   1   1      523.01      534.87     16.30 o 
  16   1   1       14.82       16.81      2.34 o 
  17   1   1      120.75      131.01      4.93 o 
  18   1   1      125.63      143.04      5.41 o 
  19   1   1       23.48       29.03      2.23 o 
  20   1   1       12.01       15.57      1.85 o 
 -21   2   1      101.23       96.09     12.31 o 
 -20   2   1       54.15       60.17      6.23 o 
 -19   2   1      159.58      163.80     10.67 o 
 -18   2   1       20.56       20.13      1.80 o 
 -17   2   1       10.13       11.08      1.46 o 
 -16   2   1       78.39       74.07      4.17 o 
 -15   2   1       91.42       86.58      3.34 o 
 -14   2   1       12.38       12.30      1.72 o 
 -13   2   1        0.19        0.76      0.64 o 
 -12   2   1      148.21      170.48      5.47 o 
 -11   2   1      237.68      225.45      7.89 o 
 -10   2   1      573.87      563.20     16.71 o 
  -9   2   1     1204.36     1204.05     35.26 o 
  -8   2   1      210.40      179.12      5.69 o 
  -7   2   1     1677.40     1632.92     41.09 o 
  -6   2   1      970.29      975.64     26.66 o 
  -4   2   1      421.45      484.90     12.47 o 
  -3   2   1     9139.33     9402.10    270.07 o 
  -2   2   1     7131.41     7833.08    226.82 o 
  -1   2   1     8282.45     9341.71    325.57 o 
   0   2   1     1411.98     1614.20     55.79 o 
   1   2   1    10841.90    11420.18    443.09 o 
   2   2   1     4632.02     4858.51    170.99 o 
   3   2   1     6008.76     5772.04    167.45 o 
   4   2   1      967.48      908.84     43.71 o 
   6   2   1      457.10      492.22     13.51 o 
   7   2   1     2632.47     2597.92     69.33 o 
   8   2   1      247.58      261.69      7.53 o 
   9   2   1      137.87      128.46      4.09 o 
  10   2   1      345.88      391.45     11.11 o 
  11   2   1        0.49        0.41      0.77 o 
  12   2   1        1.22        1.09      0.78 o 
  13   2   1        1.23        1.61      0.79 o 
  14   2   1       35.96       35.59      2.19 o 
  15   2   1       60.08       64.59      5.07 o 
  16   2   1       11.61       10.88      1.42 o 
  17   2   1       70.22       75.92      5.45 o 
  18   2   1        0.11        1.46      1.02 o 
  19   2   1      127.44      136.80      5.73 o 
  20   2   1       27.95       30.50      3.28 o 
 -20   3   1       82.71       74.19      6.35 o 
 -19   3   1       20.79       29.42      2.42 o 
 -18   3   1        5.29        4.43      1.29 o 
 -17   3   1       59.71       55.89      3.15 o 
 -16   3   1        4.41        6.58      1.31 o 
 -15   3   1      314.34      300.74      7.90 o 
 -14   3   1      176.54      177.08      6.02 o 
 -13   3   1       69.99       70.81      2.57 o 
 -12   3   1       30.48       21.06      1.97 o 
 -11   3   1      321.19      309.33      7.73 o 
 -10   3   1       15.45       15.15      1.24 o 
  -9   3   1      349.47      334.50      8.18 o 
  -8   3   1     2250.24     2210.12     55.68 o 
  -7   3   1        5.26        2.15      1.04 o 
  -6   3   1      788.51      797.71     23.38 o 
  -5   3   1     1019.55     1062.45     27.06 o 
  -4   3   1      655.09      720.33     25.70 o 
  -3   3   1      696.79      801.96     21.45 o 
  -2   3   1      596.09      752.84     28.14 o 
  -1   3   1       16.79       23.40      2.80 o 
   0   3   1      190.16      236.99      7.87 o 
   1   3   1     1463.32     1673.88     56.79 o 
   2   3   1      193.88      231.50      7.84 o 
   3   3   1     3083.76     3206.14    112.37 o 
   4   3   1     2401.92     2550.54     89.62 o 
   5   3   1      643.10      612.81     18.36 o 
   6   3   1      287.69      276.23     10.63 o 
   7   3   1      234.33      214.83      7.61 o 
   8   3   1      148.61      160.91      5.41 o 
   9   3   1      596.84      602.51     18.05 o 
  10   3   1      862.23      871.31     25.92 o 
  11   3   1       50.33       49.79      2.72 o 
  12   3   1       64.35       52.59      3.76 o 
  13   3   1      200.33      210.81      7.16 o 
  14   3   1       17.61       24.47      2.80 o 
  15   3   1      231.76      236.57      8.02 o 
  16   3   1      105.96      109.97      7.11 o 
  17   3   1       15.52       15.51      1.78 o 
  18   3   1       24.21       24.85      2.54 o 
  19   3   1       15.11       17.15      3.93 o 
 -19   4   1        1.20        3.59      1.74 o 
 -18   4   1       19.25       20.49      2.08 o 
 -17   4   1       41.80       44.21      3.71 o 
 -16   4   1        7.74        8.99      1.62 o 
 -15   4   1       66.75       68.19      3.72 o 
 -14   4   1        0.82        0.03      0.80 o 
 -13   4   1       19.34       22.65      1.71 o 
 -12   4   1      403.53      370.14     10.44 o 
 -11   4   1      375.29      362.09     10.14 o 
 -10   4   1      185.18      175.50      4.99 o 
  -9   4   1        2.61        3.09      0.90 o 
  -8   4   1      493.78      487.23     13.02 o 
  -7   4   1      593.00      593.13     15.59 o 
  -6   4   1      619.67      655.47     17.14 o 
  -5   4   1       42.34       49.00      2.35 o 
  -4   4   1      780.21      944.86     25.55 o 
  -3   4   1      394.09      428.50     13.98 o 
  -2   4   1     2750.53     3214.68     92.30 o 
  -1   4   1       23.33       13.92      3.65 o 
   0   4   1      135.18      127.14      5.43 o 
   1   4   1     1004.77     1086.15     37.47 o 
   2   4   1      321.48      386.39     11.82 o 
   3   4   1      247.62      255.96      8.90 o 
   4   4   1     1474.47     1449.77     45.57 o 
   5   4   1        1.45        6.66      1.36 o 
   6   4   1     1727.69     1702.70     50.04 o 
   7   4   1      347.40      322.76     12.55 o 
   9   4   1        0.04        0.41      0.83 o 
  10   4   1      218.10      217.96      7.32 o 
  11   4   1       49.71       49.14      2.68 o 
  12   4   1       32.67       34.86      2.34 o 
  13   4   1        1.78        0.16      1.02 o 
  14   4   1      109.42       98.08      5.42 o 
  15   4   1      129.86      124.38      5.09 o 
  16   4   1        2.58        4.83      2.27 o 
  17   4   1        0.26        3.66      2.34 o 
  18   4   1       20.67       23.06      2.85 o 
 -18   5   1        1.49        2.77      1.43 o 
 -17   5   1       58.62       57.87      4.89 o 
 -16   5   1        6.10        6.95      1.84 o 
 -15   5   1      428.08      420.03     21.79 o 
 -14   5   1       86.41       90.11      5.98 o 
 -13   5   1      134.20      126.03      4.50 o 
 -12   5   1        0.61        2.75      1.09 o 
 -11   5   1      210.01      182.96      5.84 o 
 -10   5   1       58.52       50.80      3.14 o 
  -9   5   1     1173.69     1091.24     34.64 o 
  -8   5   1      210.74      215.08      9.37 o 
  -7   5   1      907.50      835.14     30.52 o 
  -6   5   1       18.27       23.21      2.53 o 
  -5   5   1      210.65      191.02      7.68 o 
  -4   5   1      720.31      740.46     23.85 o 
  -3   5   1      133.39      148.96      5.43 o 
  -2   5   1        2.57        4.45      1.28 o 
  -1   5   1        0.65        1.61      1.00 o 
   0   5   1      141.27      173.11      8.16 o 
   1   5   1      170.10      182.49      7.46 o 
   2   5   1      409.35      417.63     15.33 o 
   3   5   1        8.25       12.90      1.69 o 
   4   5   1      258.70      253.75      9.06 o 
   5   5   1      549.29      516.22     19.74 o 
   6   5   1       11.56       13.88      1.90 o 
   7   5   1      529.65      514.61     19.33 o 
   8   5   1       47.19       45.51      2.64 o 
   9   5   1      126.01      127.25      4.91 o 
  10   5   1        9.96        9.28      1.42 o 
  11   5   1     1193.76     1167.15     34.73 o 
  12   5   1       11.92       13.54      1.75 o 
  13   5   1      296.65      300.75     10.02 o 
  14   5   1       15.62       20.61      2.08 o 
  15   5   1        6.72        8.56      1.51 o 
  16   5   1        4.89        7.32      1.65 o 
  17   5   1      123.65      137.32     11.01 o 
 -16   6   1       19.28       15.44      3.03 o 
 -15   6   1        0.00        0.00      1.43 o 
 -14   6   1      132.32      111.36      5.94 o 
 -13   6   1        0.19        0.00      1.38 o 
 -12   6   1       32.10       33.13      2.55 o 
 -11   6   1      133.52      131.78      6.47 o 
 -10   6   1     1158.01     1150.29     57.23 o 
  -9   6   1        9.72       13.75      3.39 o 
  -8   6   1       98.20      102.86      7.91 o 
  -7   6   1      673.09      685.80     35.01 o 
  -6   6   1      372.63      377.24     20.56 o 
  -5   6   1     1235.04     1224.28     60.58 o 
  -4   6   1     1337.77     1326.88     65.22 o 
  -3   6   1        0.54        1.74      1.38 o 
  -2   6   1      233.00      236.68      9.62 o 
  -1   6   1     1776.43     1762.48     60.66 o 
   0   6   1      195.81      211.10     14.75 o 
   1   6   1      721.50      704.56     25.15 o 
   2   6   1       74.58       74.29      4.32 o 
   3   6   1        1.07        6.56      2.12 o 
   4   6   1       18.12       21.04      2.91 o 
   5   6   1      417.24      423.42     18.45 o 
   6   6   1     1464.93     1368.94     52.85 o 
   7   6   1      226.43      213.12      9.32 o 
   8   6   1      315.85      300.77     10.03 o 
   9   6   1       94.22       92.79      5.14 o 
  10   6   1      459.25      434.10     13.82 o 
  11   6   1        6.51        5.29      1.45 o 
  12   6   1      202.22      189.10      6.89 o 
  13   6   1       32.15       28.36      2.39 o 
  14   6   1        0.43        0.30      1.74 o 
  15   6   1       17.69       13.57      2.80 o 
 -14   7   1       86.96       82.98      5.30 o 
 -13   7   1        9.30        6.86      3.59 o 
 -12   7   1      173.62      159.64      7.67 o 
 -11   7   1        0.00        0.00      3.67 o 
 -10   7   1       38.12       35.82      5.15 o 
  -9   7   1      118.57      118.61      8.87 o 
  -8   7   1       71.99       78.48      7.05 o 
  -7   7   1      113.08      116.51      8.70 o 
  -6   7   1       17.99       15.81      3.65 o 
  -5   7   1        0.06        3.38      1.96 o 
  -4   7   1       80.43       75.54      5.95 o 
  -3   7   1       17.07       13.79      2.89 o 
  -2   7   1        7.71       15.87      2.81 o 
  -1   7   1      483.23      461.23     17.41 o 
   0   7   1        7.13       14.45      3.10 o 
   1   7   1        0.26        0.00      1.42 o 
   2   7   1        3.17        3.75      1.90 o 
   3   7   1       33.55       30.08      3.53 o 
   4   7   1      522.76      551.25     23.60 o 
   5   7   1       44.05       36.08      4.30 o 
   6   7   1       76.75       72.91      5.43 o 
   7   7   1       31.92       43.05      4.39 o 
   8   7   1      166.10      164.02      6.81 o 
   9   7   1        0.04        1.13      1.11 o 
  10   7   1       87.81       79.43      3.90 o 
  11   7   1        1.69        1.18      1.14 o 
  12   7   1        0.45        0.00      1.55 o 
  13   7   1       72.64       69.79      3.86 o 
 -11   8   1       24.77       21.53      4.77 o 
 -10   8   1       72.26       74.89      7.76 o 
  -9   8   1        2.86        1.47      2.90 o 
  -8   8   1       17.10       10.83      3.03 o 
  -7   8   1       94.97       92.29      6.91 o 
  -6   8   1       69.90       62.00      5.64 o 
  -5   8   1        1.04        2.28      2.07 o 
  -4   8   1       51.17       61.52      5.54 o 
  -3   8   1        0.02        0.57      1.96 o 
  -2   8   1        7.69       16.84      3.12 o 
  -1   8   1       28.18       27.29      3.82 o 
   0   8   1      478.54      473.24     28.56 o 
   1   8   1      210.74      209.19     10.86 o 
   2   8   1      116.55      114.48      7.14 o 
   3   8   1      420.00      399.51     18.23 o 
   4   8   1       11.72       14.71      3.00 o 
   5   8   1       25.13       26.64      3.72 o 
   6   8   1       88.56       88.77      6.57 o 
   7   8   1        0.70        0.89      1.90 o 
   8   8   1       25.56       23.75      2.61 o 
   9   8   1       62.43       54.96      3.95 o 
  10   8   1        0.96        0.44      1.59 o 
  -6   9   1       88.77       88.52      7.33 o 
  -5   9   1      118.63      118.93      7.91 o 
  -4   9   1       13.79       14.15      3.33 o 
  -3   9   1       52.38       47.02      6.67 o 
  -2   9   1        8.23       14.98      6.81 o 
  -1   9   1       84.69       77.79      8.70 o 
   0   9   1       73.79       59.49      7.41 o 
   1   9   1       27.59       32.19      5.52 o 
   2   9   1       41.89       49.39      8.91 o 
   3   9   1        3.63        6.29      3.34 o 
   4   9   1       39.96       46.33      5.09 o 
   5   9   1      106.62      115.33      7.74 o 
 -22   0   2       29.64       22.96      4.72 o 
 -21   0   2        9.96       12.58      3.51 o 
 -20   0   2        0.31        2.62      2.39 o 
 -19   0   2       79.90       85.99     14.94 o 
 -18   0   2      316.11      336.31     17.56 o 
 -17   0   2      617.62      605.14     23.43 o 
 -16   0   2      185.92      181.46      6.70 o 
 -15   0   2      223.11      230.39     10.97 o 
 -14   0   2        0.94        0.00      0.83 o 
 -13   0   2        1.84        1.16      0.83 o 
 -12   0   2      522.63      466.46     24.51 o 
 -11   0   2     3929.60     3737.19    178.88 o 
 -10   0   2      638.78      568.66     26.25 o 
  -9   0   2      113.16      122.21     10.77 o 
  -8   0   2      307.68      325.88     16.34 o 
  -7   0   2     2355.18     2283.62    105.07 o 
  -6   0   2     9184.05     8691.71    314.24 o 
  -5   0   2    31067.71    27390.89   1003.44 o 
  -4   0   2    54692.38    34382.72   2283.87 o 
  -3   0   2      955.33      908.17     28.86 o 
  -2   0   2     1710.59     1646.85     81.75 o 
  -1   0   2       10.89       10.97      1.00 o 
   0   0   2     1682.29     1640.40     52.70 o 
   1   0   2      569.93      584.20     24.12 o 
   2   0   2    55666.66    47360.61   4204.82 o 
   3   0   2    30993.43    28934.49   1712.64 o 
   4   0   2     7560.79     7597.92    361.93 o 
   6   0   2      143.94      173.69      7.55 o 
   7   0   2      207.57      219.18      8.24 o 
   8   0   2      517.51      485.57     17.56 o 
   9   0   2     3727.24     3769.92    130.92 o 
  10   0   2      350.21      320.42     11.93 o 
  11   0   2       36.96       35.68      2.40 o 
  12   0   2        0.05        0.00      0.81 o 
  13   0   2       76.52       87.16      4.78 o 
  14   0   2      296.82      284.55     10.99 o 
  15   0   2      371.24      384.10     14.61 o 
  16   0   2      214.37      218.67     10.37 o 
  17   0   2       21.67       25.34      2.76 o 
  18   0   2       10.13       15.20      2.62 o 
  19   0   2        6.60       10.48      2.62 o 
  20   0   2       63.53       69.18      5.76 o 
 -21   1   2       19.13       16.69      2.70 o 
 -20   1   2       25.49       23.73      4.01 o 
 -19   1   2       52.16       49.33      3.46 o 
 -18   1   2       16.32       16.51      1.65 o 
 -17   1   2        0.47        1.64      0.84 o 
 -16   1   2      147.32      146.95      7.56 o 
 -15   1   2        9.41       12.09      2.09 o 
 -14   1   2      565.49      577.66     12.96 o 
 -13   1   2       35.54       43.55      1.62 o 
 -12   1   2      851.08      781.62     18.89 o 
 -11   1   2      239.23      229.42      6.21 o 
 -10   1   2      913.93      846.61     19.10 o 
  -9   1   2      185.91      192.81      6.22 o 
  -8   1   2      276.55      254.47      7.08 o 
  -7   1   2       47.62       62.36      3.62 o 
  -5   1   2     1223.13     1221.09     38.90 o 
  -4   1   2      292.81      322.58      9.74 o 
  -3   1   2     1466.48     1458.90     38.23 o 
  -2   1   2      355.99      340.35      9.53 o 
  -1   1   2     3933.88     3499.71     79.48 o 
   0   1   2     1098.31     1070.41     27.16 o 
   1   1   2     1037.62     1061.00     25.16 o 
   2   1   2      434.48      454.94     12.25 o 
   5   1   2       17.52       23.50      1.34 o 
   6   1   2      731.52      722.25     22.96 o 
   7   1   2      192.78      217.40      6.71 o 
   8   1   2      922.30      893.51     26.31 o 
   9   1   2      388.37      389.66     11.81 o 
  10   1   2      857.27      790.17     21.32 o 
  11   1   2      106.27      117.34      3.85 o 
  12   1   2      795.61      817.16     22.27 o 
  13   1   2       98.91      102.10      3.58 o 
  14   1   2      202.12      213.92      6.59 o 
  15   1   2        0.09        0.00      0.70 o 
  16   1   2        2.91        1.66      1.06 o 
  17   1   2       75.89       83.22      3.91 o 
  18   1   2       45.96       55.50      3.12 o 
  19   1   2        0.03        0.28      1.07 o 
  20   1   2       49.77       55.03      5.24 o 
 -21   2   2       22.55       19.10      3.94 o 
 -20   2   2        4.44        4.96      1.93 o 
 -19   2   2       19.52       20.51      2.80 o 
 -18   2   2        0.31        0.00      1.45 o 
 -17   2   2       74.79       78.82      4.53 o 
 -16   2   2      179.02      186.91      6.76 o 
 -15   2   2      184.54      196.58      6.02 o 
 -14   2   2        7.73        7.36      0.86 o 
 -13   2   2        1.40        2.85      0.54 o 
 -12   2   2      308.26      324.78      9.46 o 
 -11   2   2       10.11       10.03      0.84 o 
 -10   2   2      818.15      864.45     19.00 o 
  -9   2   2     1807.49     1985.87     42.71 o 
  -8   2   2      113.49      123.82      3.72 o 
  -7   2   2      760.38      734.02     18.87 o 
  -6   2   2      890.36      949.73     26.02 o 
  -4   2   2       14.84       14.53      0.94 o 
  -3   2   2      243.94      213.91     16.94 o 
  -2   2   2      571.60      579.25     14.92 o 
  -1   2   2        9.82        6.13      0.67 o 
   0   2   2      533.63      533.98     13.73 o 
   1   2   2      336.45      375.53      9.12 o 
   2   2   2      160.07      176.10      4.97 o 
   3   2   2       29.94       53.05      2.15 o 
   4   2   2      843.81      901.68     26.25 o 
   5   2   2      170.67      170.54      5.95 o 
   6   2   2       46.54       66.05      2.86 o 
   7   2   2     1985.69     2132.58     75.05 o 
   8   2   2      231.73      261.12      7.61 o 
   9   2   2        1.27        0.38      0.68 o 
  10   2   2      432.61      484.88     13.51 o 
  11   2   2        0.81        0.78      0.65 o 
  12   2   2       36.14       38.32      3.47 o 
  13   2   2       80.04       94.09      8.17 o 
  14   2   2      179.69      193.39      8.77 o 
  15   2   2      186.77      199.08      8.30 o 
  16   2   2       11.19       16.56      2.42 o 
  17   2   2        0.37        0.52      1.98 o 
  18   2   2        2.67        1.92      2.26 o 
  19   2   2        1.66        1.48      1.20 o 
 -20   3   2       84.46       89.88     15.38 o 
 -19   3   2        0.16        0.21      1.27 o 
 -18   3   2       61.58       61.64      3.57 o 
 -17   3   2        9.67        9.99      1.45 o 
 -16   3   2      130.57      130.56      8.02 o 
 -15   3   2       38.60       33.38      2.34 o 
 -14   3   2      779.11      791.77     20.88 o 
 -13   3   2       39.10       38.82      1.70 o 
 -12   3   2      484.22      477.15     11.49 o 
 -11   3   2      559.35      536.08     14.29 o 
 -10   3   2     1003.00      957.78     28.49 o 
  -9   3   2       63.94       68.71      2.58 o 
  -8   3   2      934.18      918.36     25.37 o 
  -7   3   2     3813.22     3809.75    121.43 o 
  -6   3   2       99.41      101.27      3.79 o 
  -5   3   2     2320.88     2300.92     73.40 o 
  -4   3   2     3265.61     3482.19    122.57 o 
  -3   3   2      310.36      366.50     10.26 o 
  -2   3   2     1447.68     1596.07     42.64 o 
  -1   3   2     2605.72     2866.73     82.79 o 
   0   3   2     2594.84     2698.16     78.11 o 
   1   3   2     1338.46     1457.33     45.46 o 
   2   3   2      382.82      411.06     11.57 o 
   3   3   2     1265.54     1347.05     39.41 o 
   4   3   2      419.88      457.63     13.88 o 
   5   3   2     3869.03     3935.10    113.17 o 
   6   3   2      968.12     1010.89     29.63 o 
   7   3   2      873.23      586.43     30.92 o 
   9   3   2       22.48       28.19      5.21 o 
  10   3   2      922.32      926.40     27.62 o 
  11   3   2        4.90        6.41      1.13 o 
  12   3   2      375.04      411.38     12.97 o 
  13   3   2      285.69      280.43     10.00 o 
  14   3   2      208.82      233.00     13.46 o 
  15   3   2        4.95        9.72      1.55 o 
  16   3   2      176.55      191.61      7.51 o 
  17   3   2        0.24        0.00      1.11 o 
  18   3   2       27.69       32.16      2.72 o 
 -20   4   2        4.82        4.67      1.80 o 
 -19   4   2        7.86        9.83      1.74 o 
 -18   4   2      118.53      107.98      5.11 o 
 -17   4   2       11.88       13.35      1.99 o 
 -16   4   2        8.09        4.84      1.31 o 
 -15   4   2       33.81       33.96      2.68 o 
 -14   4   2      151.40      145.53      5.78 o 
 -13   4   2      223.91      216.71      7.79 o 
 -12   4   2       19.00       19.23      3.19 o 
 -11   4   2      412.87      393.54     10.82 o 
 -10   4   2       92.43       77.58      3.03 o 
  -9   4   2      494.90      471.69     13.58 o 
  -8   4   2      210.06      215.79      7.24 o 
  -7   4   2      135.71      132.43      4.87 o 
  -6   4   2     1634.90     1750.03     50.87 o 
  -5   4   2      106.44      103.58      3.49 o 
  -4   4   2     3712.08     3979.08    115.62 o 
  -3   4   2      139.43      132.79      4.91 o 
  -2   4   2      595.04      625.14     18.18 o 
  -1   4   2      503.29      568.34     18.32 o 
   0   4   2     1222.75     1332.29     37.89 o 
   1   4   2       56.40       46.40      2.26 o 
   2   4   2     2659.53     2792.60     79.54 o 
   3   4   2       11.98       27.05      2.01 o 
   4   4   2     1838.56     1862.20     50.03 o 
   5   4   2      138.15      139.07      4.88 o 
   6   4   2       81.58       73.99      4.34 o 
   7   4   2      125.67      124.06      5.60 o 
   8   4   2       23.30       25.87      2.44 o 
   9   4   2      730.47      712.30     21.43 o 
  10   4   2      104.89      105.23      4.10 o 
  11   4   2      147.24      156.92      5.70 o 
  12   4   2        0.02        0.00      0.82 o 
  13   4   2        8.62        7.59      1.45 o 
  14   4   2       26.17       23.78      2.10 o 
  15   4   2        6.08        8.16      1.55 o 
  16   4   2       50.42       54.15      3.38 o 
  17   4   2       13.78       16.42      2.00 o 
  18   4   2       61.64       70.18      4.19 o 
 -18   5   2        8.45        7.70      1.72 o 
 -17   5   2       29.89       29.80      3.18 o 
 -16   5   2        4.88        6.07      1.66 o 
 -15   5   2      156.60      145.33      6.88 o 
 -14   5   2      541.96      509.14     16.53 o 
 -13   5   2        3.12        4.61      1.29 o 
 -12   5   2       18.10       17.88      1.96 o 
 -11   5   2      474.80      476.65     18.72 o 
 -10   5   2      222.55      214.92      9.54 o 
  -9   5   2       28.76       31.22      3.08 o 
  -8   5   2      265.12      267.09     11.01 o 
  -7   5   2      366.98      345.71     10.97 o 
  -6   5   2       58.23       56.71      2.58 o 
  -5   5   2       36.62       43.25      2.18 o 
  -4   5   2       43.98       51.82      2.71 o 
  -3   5   2      132.91      145.43      5.05 o 
  -2   5   2        8.47        7.65      1.86 o 
  -1   5   2        1.24        1.92      0.72 o 
   0   5   2      343.05      345.61     12.96 o 
   1   5   2      155.28      173.76      7.13 o 
   2   5   2       26.51       21.46      1.81 o 
   3   5   2      132.08      129.23      4.79 o 
   4   5   2      463.13      479.63     14.63 o 
   5   5   2     1115.68     1088.42     27.68 o 
   6   5   2      572.57      591.56     18.15 o 
   7   5   2      169.63      162.89      5.77 o 
   8   5   2      138.17      136.55      5.15 o 
   9   5   2        5.23        7.10      1.28 o 
  10   5   2        2.60        1.73      1.11 o 
  11   5   2      506.36      502.31     15.65 o 
  12   5   2      580.19      601.32     18.49 o 
  13   5   2        2.10        5.37      1.37 o 
  14   5   2        0.06        0.84      1.68 o 
  15   5   2       14.02       14.92      2.04 o 
  16   5   2       30.78       33.89      3.02 o 
 -17   6   2       47.73       40.41      3.18 o 
 -16   6   2        6.05        5.51      1.72 o 
 -15   6   2      206.78      174.41      7.75 o 
 -14   6   2       69.61       60.55      4.77 o 
 -13   6   2       93.37       84.10      5.75 o 
 -12   6   2       87.91       83.28      5.76 o 
 -11   6   2       75.87       72.47      5.51 o 
 -10   6   2        5.09        4.67      2.17 o 
  -9   6   2      252.49      239.52     10.70 o 
  -8   6   2        6.20       12.42      2.49 o 
  -7   6   2       94.79      109.61      5.89 o 
  -6   6   2      354.48      346.01     14.02 o 
  -5   6   2      315.30      347.98     13.77 o 
  -4   6   2        9.26       10.11      3.13 o 
  -3   6   2       35.03       45.71      2.66 o 
  -2   6   2        0.53       12.00      3.56 o 
  -1   6   2        9.88       13.39      1.80 o 
   0   6   2     1751.43     1739.76     59.87 o 
   1   6   2      300.13      330.73     12.77 o 
   2   6   2       14.83       22.15      2.53 o 
   3   6   2     1487.14     1514.30     52.34 o 
   4   6   2        0.50        2.68      1.82 o 
   5   6   2      134.21      110.15      4.21 o 
   6   6   2      813.21      778.48     22.04 o 
   7   6   2       20.74       23.88      1.92 o 
   8   6   2        0.28        1.35      1.02 o 
   9   6   2       14.75       17.43      1.93 o 
  10   6   2       10.18       12.63      1.73 o 
  11   6   2       78.02       76.42      3.78 o 
  12   6   2        8.68        8.28      1.85 o 
  13   6   2        2.36        3.66      1.55 o 
  14   6   2       34.69       37.57      3.54 o 
  15   6   2        7.19        4.38      1.57 o 
 -14   7   2      235.96      222.50     11.66 o 
 -13   7   2       30.55       30.78      4.97 o 
 -12   7   2      189.07      174.85     12.01 o 
 -11   7   2        1.90        0.64      3.27 o 
 -10   7   2        3.59        1.23      3.14 o 
  -9   7   2       57.68       67.32      7.01 o 
  -8   7   2      210.62      209.13     13.12 o 
  -7   7   2        5.87        9.11      4.98 o 
  -6   7   2      360.08      350.09     19.63 o 
  -5   7   2      101.25       96.16      9.96 o 
  -4   7   2       37.37       45.92      5.51 o 
  -3   7   2      402.94      403.14     18.15 o 
  -2   7   2      177.37      163.60      9.04 o 
  -1   7   2        0.31        0.36      1.42 o 
   0   7   2       24.52       19.31      2.50 o 
   1   7   2      207.95      174.43      7.84 o 
   2   7   2        4.32        5.59      2.12 o 
   3   7   2       40.11       39.49      4.03 o 
   4   7   2      383.35      354.86     16.12 o 
   5   7   2       22.54       17.14      2.81 o 
   6   7   2        0.08        0.35      1.12 o 
   7   7   2       12.89        7.88      1.32 o 
   8   7   2      108.18      101.03      4.19 o 
   9   7   2        5.88        5.75      1.35 o 
  10   7   2      235.42      225.16      7.51 o 
  11   7   2        2.14        2.74      1.52 o 
  12   7   2       44.30       46.75      3.26 o 
 -11   8   2        3.90        1.83      3.71 o 
 -10   8   2        7.03        4.51      3.67 o 
  -9   8   2       16.95       11.79      4.08 o 
  -8   8   2        3.77        7.75      3.51 o 
  -7   8   2       31.48       43.19      4.92 o 
  -6   8   2      338.54      313.05     15.12 o 
  -5   8   2       54.54       56.47      5.54 o 
  -4   8   2      289.13      284.03     13.91 o 
  -3   8   2      403.79      388.71     18.05 o 
  -2   8   2        0.40        3.06      2.07 o 
  -1   8   2        6.18       10.74      3.34 o 
   0   8   2       17.89       23.12      4.72 o 
   1   8   2        4.75        6.29      2.51 o 
   2   8   2       60.00       63.68      6.98 o 
   3   8   2       66.30       54.71      5.02 o 
   4   8   2       31.71       36.23      4.22 o 
   5   8   2        0.13        2.53      1.96 o 
   6   8   2       38.21       40.22      4.12 o 
   7   8   2       24.14       22.93      2.60 o 
   8   8   2       15.55       10.56      2.06 o 
   9   8   2        5.06        6.70      1.63 o 
  -6   9   2        0.06        0.80      2.32 o 
  -5   9   2       40.10       48.11      5.39 o 
  -4   9   2      233.45      230.39     12.40 o 
  -3   9   2        2.16        2.10      2.96 o 
  -2   9   2        9.42        8.14      3.51 o 
  -1   9   2       10.64       17.62      4.45 o 
   0   9   2       15.98       16.04      4.25 o 
   1   9   2        0.36        0.00      2.39 o 
   2   9   2      248.99      240.89     15.92 o 
   3   9   2       77.63       91.34      9.24 o 
   4   9   2       47.28       50.28      5.38 o 
 -22   1   3       33.60       32.33      3.51 o 
 -21   1   3       19.31       21.92      3.38 o 
 -20   1   3       60.42       55.92      5.07 o 
 -19   1   3      108.19      105.83      4.93 o 
 -18   1   3       51.30       52.79      3.46 o 
 -17   1   3        0.11        0.42      1.24 o 
 -16   1   3      239.84      244.32      9.06 o 
 -15   1   3      453.40      443.25     14.37 o 
 -14   1   3      439.62      418.92     13.31 o 
 -13   1   3      597.83      560.29     13.59 o 
 -12   1   3      305.66      309.08      7.79 o 
 -11   1   3      820.95      757.84     18.33 o 
 -10   1   3      275.22      271.50      6.60 o 
  -9   1   3      812.01      744.32     17.17 o 
  -8   1   3      103.39       90.44      3.88 o 
  -7   1   3      251.57      265.57     13.06 o 
  -6   1   3     1339.91     1370.29     40.05 o 
  -4   1   3     7979.08     7896.42    198.35 o 
  -3   1   3       43.71       61.48      1.61 o 
  -2   1   3       20.08       15.22      0.92 o 
  -1   1   3       28.92       25.31      0.87 o 
   0   1   3     1748.88     1741.71     44.20 o 
   1   1   3      786.12      866.99     22.06 o 
   2   1   3     5040.50     4994.64    125.47 o 
   3   1   3      895.45      916.71     26.66 o 
   4   1   3      194.49      185.39      5.33 o 
   5   1   3      114.80       98.39      5.14 o 
   6   1   3        0.09        2.09      0.79 o 
   7   1   3     1821.26     1695.43     63.29 o 
   8   1   3        0.26        1.34      0.41 o 
   9   1   3      450.35      410.00     13.52 o 
  10   1   3      462.21      463.10     12.92 o 
  11   1   3      665.69      644.09     17.77 o 
  12   1   3       11.47       13.64      1.43 o 
  13   1   3      181.48      192.49      6.54 o 
  14   1   3      393.31      432.31     13.50 o 
  15   1   3       19.51       17.57      1.75 o 
  16   1   3       13.71       13.92      1.80 o 
  17   1   3      148.72      162.85      6.56 o 
  18   1   3        4.57        5.80      1.41 o 
  19   1   3        0.38        2.10      1.26 o 
 -21   2   3        0.02        1.19      2.42 o 
 -20   2   3       17.66       22.45      2.87 o 
 -19   2   3       95.70       93.09      6.32 o 
 -18   2   3      255.09      264.96     13.55 o 
 -17   2   3      243.40      232.10      7.50 o 
 -16   2   3      356.36      363.46     14.65 o 
 -15   2   3       35.02       34.46      2.23 o 
 -14   2   3      485.92      480.74     12.26 o 
 -13   2   3       62.60       63.51      2.70 o 
 -12   2   3      455.66      403.59     10.04 o 
 -11   2   3       10.09       11.23      1.09 o 
 -10   2   3      168.91      159.84      4.57 o 
  -9   2   3      273.63      242.73      6.76 o 
  -8   2   3     2335.38     2277.04     72.79 o 
  -7   2   3     3972.33     3805.50    110.13 o 
  -6   2   3      840.71      817.67     26.72 o 
  -5   2   3     2186.62     2202.37     70.69 o 
  -4   2   3      299.45      323.17     12.25 o 
  -3   2   3     2173.73     2048.74     49.82 o 
  -2   2   3       31.64       40.33      2.78 o 
  -1   2   3     2539.35     2403.22     54.36 o 
   0   2   3      296.47      315.17      8.27 o 
   1   2   3     2391.67     2316.72     54.63 o 
   2   2   3      111.64      139.18      3.68 o 
   3   2   3     4088.72     3988.13     94.07 o 
   4   2   3     3671.65     3720.06    107.52 o 
   5   2   3      654.02      545.18     20.27 o 
   6   2   3     1130.52     1143.24     33.49 o 
   7   2   3        0.50        0.89      0.64 o 
   8   2   3       46.13       41.71      2.42 o 
   9   2   3        8.53       11.15      1.45 o 
  10   2   3      603.00      581.72     23.90 o 
  11   2   3        3.67        6.07      0.98 o 
  12   2   3      157.97      156.09      5.70 o 
  13   2   3       15.63       15.96      1.55 o 
  14   2   3      154.06      155.88      6.37 o 
  15   2   3      306.29      320.51     16.73 o 
  16   2   3      144.71      161.74      6.52 o 
  17   2   3       25.27       31.14      2.56 o 
  18   2   3        3.43        5.50      1.41 o 
 -21   3   3        4.85        5.29      4.33 o 
 -20   3   3        0.10        0.17      2.32 o 
 -19   3   3      116.75      113.12     14.10 o 
 -18   3   3       52.35       52.60      2.83 o 
 -17   3   3        0.10        0.01      0.85 o 
 -16   3   3       26.36       24.28      2.10 o 
 -15   3   3       29.64       26.98      1.79 o 
 -14   3   3        2.97        3.19      1.10 o 
 -13   3   3      531.15      492.59     13.36 o 
 -12   3   3        1.00        2.75      0.68 o 
 -11   3   3        9.65        5.95      0.87 o 
 -10   3   3        3.10        5.05      1.13 o 
  -9   3   3       94.31      106.30      4.58 o 
  -8   3   3      732.60      733.96     27.23 o 
  -7   3   3        0.02        3.02      0.70 o 
  -6   3   3       72.43      102.27      3.72 o 
  -5   3   3      532.60      619.59     16.92 o 
  -4   3   3      170.00      210.06      6.22 o 
  -3   3   3     1735.20     1797.98     63.43 o 
  -2   3   3     3487.02     3663.84     92.21 o 
  -1   3   3     1572.24     1603.62     36.55 o 
   0   3   3      587.38      589.46     15.21 o 
   1   3   3     1994.81     2030.03     48.09 o 
   2   3   3      233.66      191.98      5.00 o 
   3   3   3      304.97      351.33      9.75 o 
   4   3   3      811.30      800.74     19.27 o 
   5   3   3     1002.45     1028.99     26.23 o 
   6   3   3       94.27      101.12      3.10 o 
   7   3   3      315.84      295.62     10.20 o 
   9   3   3      277.67      267.87     10.63 o 
  10   3   3      191.06      195.30      6.56 o 
  11   3   3      388.11      384.78     13.31 o 
  12   3   3       29.73       32.01      2.31 o 
  13   3   3       17.66       19.24      3.55 o 
  14   3   3        1.00        2.92      1.41 o 
  15   3   3       31.76       37.00      4.04 o 
  16   3   3       12.47       13.05      1.99 o 
  17   3   3       63.06       66.72      4.16 o 
  18   3   3        5.31        6.05      1.56 o 
 -20   4   3       29.15       28.12      5.11 o 
 -19   4   3      119.58      111.42      5.29 o 
 -18   4   3      121.38      120.67      5.42 o 
 -17   4   3        2.11        1.91      2.50 o 
 -16   4   3        0.92        0.00      1.24 o 
 -15   4   3      111.32      119.42      5.75 o 
 -14   4   3        0.20        1.06      0.95 o 
 -13   4   3      200.02      194.95      5.96 o 
 -12   4   3       60.80       55.80      3.48 o 
 -11   4   3      131.21      139.95      5.36 o 
 -10   4   3      121.29      116.47      4.94 o 
  -8   4   3       30.57       29.29      5.55 o 
  -7   4   3       94.80      120.36      4.93 o 
  -6   4   3     1321.53     1348.24     38.24 o 
  -5   4   3      205.36      205.95      6.36 o 
  -4   4   3       46.27       63.67      2.54 o 
  -3   4   3      387.76      446.46     16.72 o 
  -2   4   3       43.51       50.75      2.15 o 
  -1   4   3      195.77      220.59      6.27 o 
   0   4   3     3239.01     3316.11     88.64 o 
   1   4   3       25.76       22.48      1.06 o 
   2   4   3      130.12      135.96      5.08 o 
   3   4   3      532.62      521.18     15.54 o 
   4   4   3        2.89        4.99      0.87 o 
   5   4   3       13.77       15.15      1.27 o 
   6   4   3      133.55      142.48      5.29 o 
   7   4   3      273.09      288.43      9.29 o 
   8   4   3      133.92      130.05      4.83 o 
   9   4   3      226.58      229.63      7.64 o 
  10   4   3       93.46       92.37      4.61 o 
  11   4   3      122.36      139.99      6.53 o 
  12   4   3        0.47        0.02      0.91 o 
  13   4   3       88.82       88.35      4.23 o 
  14   4   3        5.52        6.03      2.65 o 
  15   4   3        2.38        4.39      1.55 o 
  16   4   3        0.12        0.73      1.43 o 
  17   4   3       53.95       54.01      4.82 o 
 -18   5   3       24.96       27.52      3.63 o 
 -17   5   3       64.87       61.52      3.82 o 
 -16   5   3        0.77        1.30      1.33 o 
 -15   5   3       12.65        7.08      1.62 o 
 -14   5   3        6.37        6.77      1.66 o 
 -13   5   3      357.93      341.14     14.23 o 
 -12   5   3      232.64      246.03     10.76 o 
 -11   5   3      731.61      697.42     26.42 o 
 -10   5   3      129.30      126.43      6.95 o 
  -9   5   3        1.60        3.33      1.44 o 
  -8   5   3      103.33       97.47      4.02 o 
  -7   5   3      382.87      379.72     11.97 o 
  -6   5   3      593.94      598.59     20.29 o 
  -5   5   3      875.47      901.71     27.03 o 
  -4   5   3      777.47      759.97     21.01 o 
  -3   5   3       12.01       17.12      1.31 o 
  -2   5   3      393.23      413.46     13.89 o 
  -1   5   3        0.38        4.39      0.93 o 
   0   5   3      546.98      568.97     20.44 o 
   1   5   3      269.04      277.32     10.80 o 
   2   5   3       57.12       62.17      2.89 o 
   3   5   3       81.58       84.15      3.28 o 
   4   5   3        5.86        5.99      1.13 o 
   5   5   3       23.05       32.57      3.00 o 
   6   5   3      494.99      470.04     13.51 o 
   7   5   3      553.43      562.67     16.00 o 
   8   5   3       36.70       44.64      2.65 o 
   9   5   3      157.48      165.57      6.08 o 
  10   5   3       55.61       50.25      2.98 o 
  11   5   3       36.20       33.42      2.66 o 
  12   5   3        0.46        0.00      1.06 o 
  13   5   3      217.13      214.04     10.57 o 
  14   5   3       39.21       41.96      3.14 o 
  15   5   3      100.40      116.16      5.85 o 
 -17   6   3        0.11        0.85      1.36 o 
 -16   6   3      133.81      118.16      5.72 o 
 -15   6   3       65.34       67.88      4.11 o 
 -14   6   3       65.83       60.01      4.46 o 
 -13   6   3        5.13        1.33      2.42 o 
 -12   6   3        9.89        5.08      2.38 o 
 -11   6   3       86.69       80.81      5.76 o 
 -10   6   3      103.86       97.40      5.90 o 
  -9   6   3      205.18      185.11      8.60 o 
  -8   6   3      470.88      449.84     17.76 o 
  -7   6   3       47.19       56.76      4.40 o 
  -6   6   3      711.08      734.69     27.33 o 
  -5   6   3     1539.95     1520.34     44.91 o 
  -4   6   3      185.32      220.13      7.64 o 
  -3   6   3      907.94      969.84     31.37 o 
  -2   6   3      117.64      127.46      4.99 o 
  -1   6   3      402.49      373.83     11.83 o 
   0   6   3      815.72      868.23     30.79 o 
   1   6   3     1245.68     1259.30     43.89 o 
   2   6   3       31.15       35.78      2.40 o 
   3   6   3      242.19      241.77      7.18 o 
   4   6   3      298.13      299.94      9.30 o 
   5   6   3       79.26       71.13      3.32 o 
   6   6   3       28.89       34.11      2.20 o 
   7   6   3       35.17       34.26      2.32 o 
   8   6   3       18.63       16.25      1.67 o 
   9   6   3       20.81       25.03      2.10 o 
  10   6   3      123.59      125.93      5.24 o 
  11   6   3        4.97        9.13      1.85 o 
  12   6   3      271.31      280.17     11.19 o 
  13   6   3        0.14        1.17      1.39 o 
  14   6   3       18.01       19.80      2.36 o 
 -14   7   3       44.09       38.54      3.18 o 
 -13   7   3        5.93        4.94      2.85 o 
 -12   7   3        0.01        1.03      2.59 o 
 -11   7   3       93.72       88.72      6.34 o 
 -10   7   3      143.49      125.73      7.79 o 
  -9   7   3       14.62       15.19      2.80 o 
  -8   7   3      111.33       97.63      8.31 o 
  -7   7   3        0.88        3.41      2.70 o 
  -6   7   3      101.91       94.26      8.65 o 
  -5   7   3      186.88      183.56     12.01 o 
  -4   7   3       30.22       40.57      6.85 o 
  -3   7   3        5.31        4.76      2.27 o 
  -2   7   3        0.03        1.54      1.81 o 
  -1   7   3       87.14       92.51      5.19 o 
   0   7   3       87.42       84.71      4.00 o 
   1   7   3      293.29      300.20     12.04 o 
   2   7   3        3.05        3.83      1.94 o 
   3   7   3      223.88      223.25      8.60 o 
   4   7   3       95.96      106.69      4.97 o 
   5   7   3        5.11        5.76      1.31 o 
   6   7   3       50.30       49.22      2.86 o 
   7   7   3       28.81       27.35      2.27 o 
   8   7   3      150.14      138.24      5.17 o 
   9   7   3      235.58      238.81      7.93 o 
  10   7   3      244.28      245.04      8.96 o 
  11   7   3        1.70        4.45      1.59 o 
 -11   8   3        2.53        0.00      5.76 o 
 -10   8   3        3.58        3.25      3.65 o 
  -9   8   3       37.08       44.78      6.11 o 
  -8   8   3       12.64       21.57      9.17 o 
  -7   8   3       34.23       33.48      5.29 o 
  -6   8   3       39.86       51.78      5.24 o 
  -5   8   3        3.79        6.94      2.68 o 
  -4   8   3       77.45       80.91      6.74 o 
  -3   8   3       89.26       85.84      6.85 o 
  -2   8   3       11.32       11.17      2.91 o 
  -1   8   3       37.80       35.35      5.50 o 
   0   8   3       29.54       36.32      5.52 o 
   1   8   3        9.33       10.57      2.61 o 
   2   8   3      232.85      222.84     11.38 o 
   3   8   3      155.03      145.23      6.49 o 
   4   8   3       86.73       90.73      4.64 o 
   5   8   3      144.05      141.08      6.16 o 
   6   8   3       83.61       78.36      4.49 o 
   7   8   3        0.69        2.40      1.47 o 
   8   8   3        0.16        0.74      1.47 o 
  -4   9   3        4.95        2.24      2.64 o 
  -3   9   3      132.39      134.02     10.56 o 
  -2   9   3       36.30       39.50      6.11 o 
  -1   9   3       10.20       12.34      5.50 o 
   0   9   3       56.68       65.57      7.59 o 
   1   9   3       33.04       33.33      5.56 o 
 -22   0   4       80.55       71.93      6.98 o 
 -21   0   4      226.38      242.56     13.34 o 
 -20   0   4       78.25       75.02      6.78 o 
 -19   0   4       16.00       21.80      3.49 o 
 -18   0   4        7.99       10.98      2.62 o 
 -17   0   4      274.60      283.44     22.71 o 
 -16   0   4        1.24        1.08      1.67 o 
 -15   0   4     2407.48     2332.92     82.90 o 
 -14   0   4      516.57      464.06     18.05 o 
 -13   0   4       95.11       87.65      5.46 o 
 -12   0   4      421.81      427.32     27.59 o 
 -11   0   4      290.53      286.45     10.30 o 
 -10   0   4     5697.11     5591.75    246.31 o 
  -9   0   4     7419.24     7026.80    389.38 o 
  -8   0   4      277.86      248.14     17.03 o 
  -7   0   4        3.92        2.27      2.88 o 
  -6   0   4       63.87       84.52      4.44 o 
  -4   0   4     4860.50     4609.61    484.23 o 
  -3   0   4     1017.19      968.22     31.01 o 
  -2   0   4     1015.16      989.97     31.93 o 
  -1   0   4     1393.55     1253.99     76.55 o 
   0   0   4     5055.38     4652.76    201.81 o 
   1   0   4      969.58      941.19     27.43 o 
   2   0   4       47.88       60.70      2.56 o 
   3   0   4       63.72       57.59      3.23 o 
   4   0   4      311.72      277.76     12.41 o 
   5   0   4     8231.52     8153.11    335.25 o 
   6   0   4     5047.79     4822.83    197.96 o 
   7   0   4      206.39      163.51      9.43 o 
  10   0   4      466.41      437.84     19.19 o 
  11   0   4     1702.57     1738.40     71.92 o 
  12   0   4        2.59        4.00      1.57 o 
  13   0   4      197.58      193.94      9.59 o 
  14   0   4       55.13       61.61      4.17 o 
  15   0   4       23.18       30.96      3.67 o 
  16   0   4       90.60       86.64      5.46 o 
  17   0   4       86.76      106.91      7.86 o 
  18   0   4       59.26       59.22      5.24 o 
 -21   1   4        6.54        8.30      2.20 o 
 -20   1   4       32.70       28.21      2.92 o 
 -19   1   4        2.71        1.09      1.36 o 
 -18   1   4       75.50       70.39      3.89 o 
 -17   1   4        8.17        6.31      1.50 o 
 -16   1   4       18.90       24.39      2.18 o 
 -15   1   4       36.36       38.57      2.46 o 
 -14   1   4      138.72      128.63      5.63 o 
 -13   1   4       11.08        4.32      0.82 o 
 -12   1   4      777.80      799.65     29.15 o 
 -11   1   4      502.12      494.22     15.18 o 
 -10   1   4      229.28      220.71      8.19 o 
  -9   1   4     1260.70     1299.25     45.92 o 
  -8   1   4      273.79      266.86      8.50 o 
  -7   1   4      465.47      462.70     14.04 o 
  -6   1   4       21.80       30.64      1.75 o 
  -5   1   4      267.26      248.35      6.04 o 
  -4   1   4      314.96      338.78      8.40 o 
  -3   1   4     1364.10     1363.37     31.09 o 
  -2   1   4       56.41       55.26      1.61 o 
  -1   1   4     2226.02     2180.66     63.20 o 
   0   1   4       57.59       68.66      2.48 o 
   1   1   4      298.04      289.08      7.73 o 
   2   1   4       90.54       79.64      2.48 o 
   3   1   4      201.64      192.64      4.99 o 
   4   1   4      573.96      532.42     14.65 o 
   5   1   4     1553.84     1518.44     40.59 o 
   6   1   4      294.61      279.10      8.81 o 
   7   1   4      576.04      565.77     20.84 o 
   9   1   4       13.45       10.94      2.76 o 
  10   1   4      202.41      190.95      6.54 o 
  11   1   4       72.09       71.59      3.19 o 
  12   1   4       80.33       87.55      3.66 o 
  13   1   4        6.54        6.72      1.18 o 
  14   1   4      159.74      170.41      6.17 o 
  15   1   4        4.11        4.01      1.20 o 
  16   1   4       44.55       51.84      3.12 o 
  17   1   4        7.02        7.95      1.56 o 
  18   1   4       15.47       13.91      1.90 o 
 -21   2   4        1.93        0.40      1.62 o 
 -20   2   4       11.76       12.02      2.14 o 
 -19   2   4       31.07       28.62      2.66 o 
 -18   2   4       27.77       32.15      2.72 o 
 -17   2   4      103.29       99.70      5.12 o 
 -16   2   4       11.75       10.71      1.64 o 
 -15   2   4       23.38       21.29      1.68 o 
 -14   2   4       11.36       10.71      1.09 o 
 -13   2   4      136.90      153.75      5.42 o 
 -12   2   4      293.61      284.68     10.23 o 
 -11   2   4        0.01        1.05      0.69 o 
 -10   2   4       33.13       38.52      2.75 o 
  -9   2   4      616.87      689.66     19.22 o 
  -8   2   4       97.02      114.55      4.28 o 
  -7   2   4     1843.67     2057.55     66.14 o 
  -6   2   4      631.76      760.45     20.97 o 
  -5   2   4       32.90       41.80      2.42 o 
  -4   2   4      542.56      551.44     12.72 o 
  -3   2   4     1788.88     1961.67     44.30 o 
  -2   2   4      702.11      731.01     20.20 o 
  -1   2   4      340.85      387.81     11.12 o 
   0   2   4      513.16      489.66     12.77 o 
   1   2   4      257.68      275.15      8.44 o 
   2   2   4      538.81      622.98     16.92 o 
   3   2   4     1949.97     2062.14     54.81 o 
   4   2   4       56.94       47.71      1.80 o 
   5   2   4       74.99       95.88      2.94 o 
   6   2   4      436.39      244.74     18.87 o 
   7   2   4        0.76        4.87      1.27 o 
   8   2   4       98.10      109.05      5.12 o 
   9   2   4      141.57      158.50      5.82 o 
  10   2   4       98.37       91.34      3.68 o 
  11   2   4       41.25       37.82      2.23 o 
  12   2   4       52.63       57.22      2.87 o 
  13   2   4       20.76       22.45      1.90 o 
  14   2   4        1.34        1.20      1.40 o 
  15   2   4       15.63       18.50      2.00 o 
  16   2   4        5.87        4.41      1.41 o 
  17   2   4       11.81       11.93      1.88 o 
 -20   3   4        4.65        5.29      2.53 o 
 -19   3   4       38.43       35.27      4.05 o 
 -18   3   4      130.13      123.06      6.91 o 
 -17   3   4       63.70       58.71      3.81 o 
 -16   3   4       49.95       40.61      3.33 o 
 -15   3   4        7.44        5.89      1.08 o 
 -14   3   4      237.24      211.63      6.46 o 
 -13   3   4        3.76        4.16      0.78 o 
 -12   3   4       24.22       31.95      2.26 o 
 -11   3   4      985.04      977.39     32.49 o 
 -10   3   4      293.86      271.86      9.91 o 
  -9   3   4      407.52      373.96     29.08 o 
  -8   3   4     1750.73     1756.85     56.38 o 
  -7   3   4       40.41       49.44      1.98 o 
  -6   3   4       40.33       43.29      2.64 o 
  -5   3   4     1978.28     1907.34     47.88 o 
  -4   3   4     1285.80     1271.15     32.34 o 
  -3   3   4     1876.80     1852.59     42.15 o 
  -2   3   4      185.12      177.08      5.09 o 
  -1   3   4     3288.18     3350.29     84.49 o 
   0   3   4     1173.14     1202.31     30.67 o 
   1   3   4     1381.03     1400.16     33.41 o 
   2   3   4       38.29       47.25      1.69 o 
   3   3   4      161.53      166.94      4.51 o 
   4   3   4      917.77      882.72     23.78 o 
   5   3   4      448.08      452.20     12.52 o 
   7   3   4      228.55      234.95     10.21 o 
   8   3   4        0.08        2.23      0.83 o 
   9   3   4       82.82       86.73      4.76 o 
  10   3   4      423.90      411.62     14.34 o 
  11   3   4        1.23        0.61      0.84 o 
  12   3   4      136.72      125.55      5.34 o 
  13   3   4        0.20        0.68      1.06 o 
  14   3   4       57.58       66.05      4.69 o 
  15   3   4       75.14       81.22      4.11 o 
  16   3   4       52.80       61.98      3.86 o 
 -19   4   4      138.18      138.67      8.29 o 
 -18   4   4        0.58        1.31      2.53 o 
 -17   4   4      137.22      140.23      6.58 o 
 -16   4   4        8.30        9.36      2.34 o 
 -15   4   4      315.58      291.10      8.61 o 
 -14   4   4       14.47       21.03      1.71 o 
 -13   4   4       88.76       88.07      4.17 o 
 -12   4   4      164.70      173.00      6.42 o 
 -11   4   4       92.75       93.34      4.09 o 
 -10   4   4       20.05       19.71      1.80 o 
  -9   4   4      692.04      674.69     20.39 o 
  -8   4   4       99.31       99.94      4.02 o 
  -7   4   4      450.42      465.84     14.41 o 
  -6   4   4      177.85      155.23      5.07 o 
  -5   4   4      242.77      238.15      7.22 o 
  -4   4   4      536.20      546.67     13.58 o 
  -3   4   4       14.02       18.44      1.16 o 
  -2   4   4     2217.61     2172.43     55.34 o 
  -1   4   4       11.99       12.83      1.60 o 
   0   4   4      483.53      473.69     11.73 o 
   1   4   4       51.74       52.97      1.96 o 
   2   4   4        0.09        3.29      0.54 o 
   3   4   4      763.24      789.17     25.20 o 
   4   4   4       38.20       41.34      2.80 o 
   5   4   4      741.63      752.76     23.97 o 
   6   4   4       22.35       25.80      1.63 o 
   7   4   4      175.02      167.87      5.40 o 
   8   4   4        2.67        4.54      1.07 o 
   9   4   4       30.36       40.04      2.67 o 
  10   4   4        1.38        1.75      1.19 o 
  11   4   4      175.38      192.82     13.35 o 
  12   4   4        8.66        8.89      1.55 o 
  13   4   4      362.20      357.62     20.08 o 
  14   4   4       97.82      113.12      5.95 o 
  15   4   4      112.33      129.63      6.01 o 
 -18   5   4       51.29       47.01      3.21 o 
 -17   5   4        5.38        4.74      1.66 o 
 -16   5   4        0.04        1.03      1.32 o 
 -15   5   4        6.06        6.27      2.27 o 
 -14   5   4       47.71       43.96      4.49 o 
 -13   5   4       56.18       54.94      4.81 o 
 -12   5   4       34.40       31.84      3.59 o 
 -11   5   4      274.21      246.74      8.64 o 
 -10   5   4        3.59        6.56      1.25 o 
  -9   5   4      175.96      174.30      6.44 o 
  -8   5   4      545.37      581.70     18.07 o 
  -7   5   4      322.44      294.82      9.65 o 
  -6   5   4       15.95       17.30      1.49 o 
  -5   5   4      744.98      761.78     21.21 o 
  -4   5   4        0.06        5.60      1.38 o 
  -3   5   4        2.31        2.98      0.96 o 
  -2   5   4      289.70      286.34      8.33 o 
  -1   5   4      166.28      160.80      4.48 o 
   0   5   4     1003.96     1021.61     24.85 o 
   1   5   4      966.40      982.32     27.02 o 
   2   5   4      319.65      295.49      8.94 o 
   3   5   4       81.69       74.63      3.32 o 
   4   5   4      160.58      168.38      5.54 o 
   5   5   4       69.66       71.79      3.01 o 
   6   5   4      499.09      492.50     14.09 o 
   7   5   4      734.60      713.25     21.88 o 
   8   5   4      165.15      158.62      5.94 o 
   9   5   4        0.60        0.09      1.13 o 
  10   5   4       54.37       61.59      4.24 o 
  11   5   4       41.32       45.74      3.05 o 
  12   5   4        1.38        0.00      1.19 o 
  13   5   4      109.63      110.40      6.22 o 
  14   5   4       30.19       36.04      3.55 o 
 -16   6   4      131.21      124.33      6.81 o 
 -15   6   4       24.79       26.11      3.25 o 
 -14   6   4       24.21       21.41      3.56 o 
 -13   6   4      179.28      164.83      8.60 o 
 -12   6   4       40.87       45.88      4.48 o 
 -11   6   4       50.78       46.43      5.01 o 
 -10   6   4        0.22        0.15      1.88 o 
  -9   6   4       71.19       73.68      4.84 o 
  -8   6   4       65.54       68.53      4.73 o 
  -7   6   4        4.99        5.17      1.98 o 
  -6   6   4        1.75        6.90      1.46 o 
  -5   6   4       88.91       85.36      4.80 o 
  -4   6   4      468.67      477.44     16.34 o 
  -3   6   4      821.86      857.95     28.08 o 
  -2   6   4      164.09      166.86      6.26 o 
  -1   6   4      242.12      254.96      7.52 o 
   0   6   4        0.22        3.94      1.72 o 
   1   6   4       58.29       68.66      3.03 o 
   2   6   4      733.86      727.29     19.06 o 
   3   6   4      217.18      203.99      6.34 o 
   4   6   4      114.49      120.64      4.44 o 
   5   6   4       66.64       65.77      3.16 o 
   6   6   4       47.60       47.50      4.07 o 
   7   6   4      128.58      121.12      5.09 o 
   8   6   4       26.68       29.75      2.43 o 
   9   6   4      111.42      108.67      6.88 o 
  10   6   4        0.61        2.66      1.37 o 
  11   6   4        3.34        2.59      1.35 o 
  12   6   4        2.02        1.56      1.55 o 
 -14   7   4        5.84        4.69      2.87 o 
 -13   7   4        2.36        4.40      2.71 o 
 -12   7   4      273.27      271.36     12.53 o 
 -11   7   4      108.88      107.22      6.75 o 
 -10   7   4      305.90      306.89     13.38 o 
  -9   7   4       97.61       92.91      8.42 o 
  -8   7   4       61.95       56.90      6.79 o 
  -7   7   4      105.46      107.22      8.56 o 
  -6   7   4        3.10        3.01      2.70 o 
  -5   7   4      122.08      118.96      9.18 o 
  -4   7   4       72.35       74.42      5.86 o 
  -3   7   4      237.64      210.51     10.99 o 
  -2   7   4       24.25       25.63      2.96 o 
  -1   7   4      198.93      182.63      5.79 o 
   0   7   4       16.49       17.63      1.71 o 
   1   7   4        9.92        8.48      1.37 o 
   2   7   4        6.64        8.58      1.97 o 
   3   7   4      247.99      224.51      8.55 o 
   4   7   4        1.20        0.92      1.09 o 
   5   7   4      171.50      170.02      8.31 o 
   6   7   4      176.51      180.51     11.27 o 
   7   7   4       20.20       21.91      3.25 o 
   8   7   4       61.17       68.33      5.45 o 
   9   7   4       20.83       21.81      2.80 o 
  10   7   4        5.01        5.02      1.67 o 
 -10   8   4       60.09       51.05      7.05 o 
  -9   8   4       96.56      106.32     14.94 o 
  -8   8   4      144.76      144.12     10.89 o 
  -7   8   4       36.34       33.28      5.52 o 
  -6   8   4        0.56        0.49      2.07 o 
  -5   8   4        1.41        0.36      2.01 o 
  -4   8   4        6.49        5.10      2.59 o 
  -3   8   4        1.64        0.83      2.13 o 
  -2   8   4      113.88      105.22      7.14 o 
  -1   8   4       19.85       12.75      2.10 o 
   0   8   4       10.72        8.45      2.01 o 
   1   8   4       97.93       96.83      4.84 o 
   2   8   4       22.84       26.08      2.65 o 
   3   8   4        8.42        7.62      1.85 o 
   4   8   4        3.78        4.94      1.54 o 
   5   8   4       40.83       50.83      3.79 o 
   6   8   4        3.50        4.21      1.90 o 
 -21   1   5        7.01        7.92      2.03 o 
 -20   1   5      144.92      147.38      6.44 o 
 -19   1   5        0.00        0.00      1.31 o 
 -18   1   5       84.47       83.53      4.09 o 
 -17   1   5      253.73      238.19      8.12 o 
 -16   1   5       60.76       56.43      3.33 o 
 -15   1   5       26.63       30.98      2.28 o 
 -14   1   5      282.07      267.03      9.41 o 
 -13   1   5        8.28       12.14      1.52 o 
 -12   1   5      351.12      338.09     12.12 o 
 -11   1   5     1028.40      933.83     46.21 o 
 -10   1   5     1610.82     1543.56     55.42 o 
  -9   1   5        2.64        5.22      0.99 o 
  -8   1   5     1243.91     1208.75     35.49 o 
  -7   1   5      373.90      390.12     12.22 o 
  -6   1   5      120.28      109.88      3.00 o 
  -5   1   5       19.72       17.39      0.94 o 
  -4   1   5     1960.53     2013.68     48.70 o 
  -3   1   5       73.82       83.71      3.03 o 
  -2   1   5     5019.44     5219.01    141.97 o 
  -1   1   5      264.70      257.75      7.54 o 
   0   1   5      169.80      149.75      3.93 o 
   1   1   5      366.57      333.02      8.07 o 
   2   1   5      374.48      304.68      8.31 o 
   3   1   5        6.38       11.70      0.85 o 
   4   1   5      721.88      695.20     16.78 o 
   5   1   5      227.16      191.75      6.36 o 
   6   1   5      826.06      786.52     23.32 o 
   7   1   5      398.77      357.66     11.24 o 
   8   1   5       37.90       40.81      2.87 o 
   9   1   5        2.35        2.30      1.29 o 
  10   1   5      321.94      328.39     11.67 o 
  11   1   5      110.24       98.78      4.00 o 
  12   1   5      192.52      193.32      6.92 o 
  13   1   5      103.24       97.88      4.17 o 
  14   1   5       17.42       17.83      1.82 o 
  15   1   5        0.64        0.71      2.51 o 
  16   1   5      175.07      189.04      7.73 o 
 -21   2   5       79.39       81.61      4.69 o 
 -20   2   5      227.74      219.29      9.57 o 
 -19   2   5       11.24        8.60      2.38 o 
 -18   2   5      121.43      122.42      9.19 o 
 -17   2   5       11.34       12.75      1.77 o 
 -16   2   5      417.63      419.01     15.48 o 
 -15   2   5      408.99      382.24     14.34 o 
 -14   2   5      799.10      773.86     21.69 o 
 -13   2   5       87.47       78.20      3.23 o 
 -12   2   5      785.46      751.26     21.18 o 
 -11   2   5      248.69      228.53      7.32 o 
 -10   2   5      501.15      500.38     14.30 o 
  -9   2   5       11.77        9.53      1.44 o 
  -8   2   5      333.59      341.78     10.79 o 
  -7   2   5       78.76       76.22      3.21 o 
  -6   2   5      276.67      294.51      8.53 o 
  -5   2   5      209.08      194.21      5.15 o 
  -4   2   5       12.19       16.40      1.16 o 
  -3   2   5     1737.87     1727.46     39.05 o 
  -2   2   5        3.54        6.78      0.86 o 
  -1   2   5      220.41      205.22      5.15 o 
   0   2   5      769.77      811.14     19.89 o 
   1   2   5        4.84        1.83      0.47 o 
   2   2   5      617.95      592.61     14.40 o 
   3   2   5       64.88       73.96      2.26 o 
   4   2   5      301.69      285.02      8.25 o 
   5   2   5        1.63        1.29      0.71 o 
   6   2   5     1124.74     1035.29     49.18 o 
   7   2   5      297.02      252.51     11.27 o 
   8   2   5      509.89      471.81     21.41 o 
   9   2   5       22.03       22.16      1.80 o 
  10   2   5      659.53      666.35     26.70 o 
  11   2   5      394.87      352.63     18.76 o 
  12   2   5      260.04      273.58     18.08 o 
  13   2   5        0.14        0.00      1.07 o 
  14   2   5       83.60       86.99      4.29 o 
  15   2   5       26.44       31.01      2.58 o 
  16   2   5      123.69      136.84      6.08 o 
 -20   3   5       13.91       10.30      2.09 o 
 -19   3   5        0.52        1.72      1.53 o 
 -18   3   5        5.12        7.24      1.75 o 
 -17   3   5       99.39       88.66      6.81 o 
 -16   3   5        3.64        4.28      1.51 o 
 -15   3   5        0.10        0.00      1.04 o 
 -14   3   5       63.98       57.60      3.26 o 
 -13   3   5       53.07       51.76      3.14 o 
 -12   3   5       91.36       84.76      4.01 o 
 -11   3   5       45.09       34.10      2.47 o 
 -10   3   5      384.40      363.46     11.78 o 
  -9   3   5       61.41       54.22      3.07 o 
  -8   3   5       43.32       53.23      3.39 o 
  -7   3   5       53.97       52.59      2.80 o 
  -6   3   5     1174.79     1178.71     32.41 o 
  -5   3   5      114.88      113.95      3.57 o 
  -4   3   5      622.71      605.50     14.16 o 
  -3   3   5      723.50      726.35     16.88 o 
  -2   3   5       89.48      103.76      3.48 o 
  -1   3   5       17.81       23.46      1.22 o 
   0   3   5     1705.63     1685.42     38.44 o 
   1   3   5        1.10        5.83      0.61 o 
   2   3   5      140.42      135.97      3.86 o 
   3   3   5      535.39      513.88     12.60 o 
   4   3   5      132.81      114.09      3.63 o 
   5   3   5      187.59      165.05      4.83 o 
   6   3   5      908.93      867.22     22.39 o 
   7   3   5       13.52       10.28      1.41 o 
   8   3   5       28.42       32.99      4.32 o 
   9   3   5        2.44        2.65      1.36 o 
  10   3   5        1.45        1.33      1.06 o 
  11   3   5       72.52       79.89      3.94 o 
  12   3   5       90.31       93.11      4.38 o 
  13   3   5       35.98       37.79      2.91 o 
  14   3   5        3.90        4.48      1.41 o 
  15   3   5       27.93       27.04      2.60 o 
 -19   4   5       56.05       50.82      5.22 o 
 -18   4   5        9.69       13.18      3.19 o 
 -17   4   5      148.42      141.03      8.10 o 
 -16   4   5      337.63      311.38     10.80 o 
 -15   4   5       36.03       34.67      2.54 o 
 -14   4   5       20.74       18.98      2.15 o 
 -13   4   5        1.35        3.52      1.44 o 
 -12   4   5       11.42        6.97      1.51 o 
 -11   4   5      334.81      329.83     10.88 o 
 -10   4   5       24.66       20.43      1.84 o 
  -9   4   5        0.75        3.16      1.04 o 
  -8   4   5      152.48      148.17      5.54 o 
  -7   4   5       41.67       48.10      2.71 o 
  -6   4   5       69.70       67.74      2.53 o 
  -5   4   5      356.92      361.67      9.77 o 
  -4   4   5      461.22      446.44     11.90 o 
  -3   4   5      219.69      230.22      5.89 o 
  -2   4   5        0.02        1.65      0.60 o 
  -1   4   5       78.48       79.82      2.49 o 
   0   4   5       66.44       68.14      2.19 o 
   1   4   5       37.46       35.64      1.78 o 
   2   4   5      259.74      255.71      7.66 o 
   3   4   5      630.10      620.20     17.33 o 
   4   4   5       65.25       61.60      2.78 o 
   5   4   5        0.37        0.32      0.73 o 
   6   4   5      199.00      215.01      7.18 o 
   7   4   5        0.54        1.08      0.78 o 
   8   4   5       13.39        7.52      1.28 o 
   9   4   5       94.27       96.15      6.49 o 
  10   4   5       50.57       53.41      3.22 o 
  11   4   5       22.78       31.10      3.17 o 
  12   4   5       45.72       48.35      5.34 o 
  13   4   5        0.22        0.00      1.20 o 
  14   4   5       26.27       29.42      2.72 o 
 -18   5   5        6.47        9.93      3.47 o 
 -17   5   5       31.29       33.05      4.33 o 
 -16   5   5       17.06       14.53      2.05 o 
 -15   5   5       93.25       94.22      7.56 o 
 -14   5   5       81.32       78.75      7.07 o 
 -13   5   5        0.51        0.22      2.17 o 
 -12   5   5        1.10        0.66      1.18 o 
 -11   5   5       52.52       47.34      3.16 o 
 -10   5   5      384.66      379.08     12.49 o 
  -9   5   5      494.45      512.01     16.05 o 
  -8   5   5      683.66      677.75     20.87 o 
  -7   5   5       11.65       18.99      2.87 o 
  -6   5   5       17.92       19.04      1.79 o 
  -5   5   5       26.37       30.09      1.63 o 
  -4   5   5     1200.43     1184.88     28.72 o 
  -3   5   5      168.34      184.56      9.25 o 
  -2   5   5      922.29      918.16     23.94 o 
  -1   5   5      333.57      319.61      8.56 o 
   0   5   5       72.76       67.89      2.59 o 
   1   5   5      162.15      158.14      4.72 o 
   2   5   5      651.86      633.58     17.77 o 
   3   5   5      189.26      215.92      6.78 o 
   4   5   5       78.72       94.66      3.92 o 
   5   5   5        0.09        2.71      1.08 o 
   6   5   5        6.75        4.46      1.15 o 
   7   5   5       48.62       45.35      2.79 o 
   8   5   5       40.52       34.17      2.42 o 
   9   5   5       43.08       49.07      4.86 o 
  10   5   5        0.04        0.00      1.07 o 
  11   5   5       14.42       17.75      2.45 o 
  12   5   5       24.05       19.85      2.73 o 
  13   5   5        0.05        0.00      1.22 o 
 -16   6   5       11.23       10.06      1.76 o 
 -15   6   5       14.40       13.31      3.30 o 
 -14   6   5      131.35      116.77      7.24 o 
 -13   6   5        6.53       13.02      2.94 o 
 -12   6   5       36.67       35.79      3.99 o 
 -11   6   5      107.88      119.80      6.72 o 
 -10   6   5      130.15      129.29      6.99 o 
  -9   6   5      195.95      210.79     10.03 o 
  -8   6   5       21.69       24.51      2.28 o 
  -7   6   5        1.37        1.22      1.14 o 
  -6   6   5        5.18        5.04      1.74 o 
  -5   6   5       23.47       26.93      2.14 o 
  -4   6   5     1049.95     1073.02     29.59 o 
  -3   6   5      225.32      237.49      7.59 o 
  -2   6   5       74.47       88.72      3.63 o 
  -1   6   5      315.24      330.58      9.29 o 
   0   6   5      700.76      688.90     16.34 o 
   1   6   5       61.89       62.49      2.64 o 
   2   6   5      135.24      138.61      5.02 o 
   3   6   5       10.15       10.21      1.60 o 
   4   6   5       67.50       69.63      3.53 o 
   5   6   5       13.42       17.84      1.89 o 
   6   6   5      240.62      252.51      8.75 o 
   7   6   5       22.77       28.14      2.45 o 
   8   6   5       62.92       77.35      6.75 o 
   9   6   5       53.23       59.55      3.89 o 
  10   6   5       62.46       69.02      4.19 o 
  11   6   5       60.64       52.31      3.83 o 
 -13   7   5        0.61        2.04      2.75 o 
 -12   7   5       33.35       29.73      4.04 o 
 -11   7   5       67.57       61.51      7.68 o 
 -10   7   5       50.85       51.26     14.15 o 
  -9   7   5       64.17       69.38      7.81 o 
  -8   7   5       50.48       52.58      6.55 o 
  -7   7   5       89.35       88.93      8.04 o 
  -6   7   5       32.35       33.68      5.41 o 
  -5   7   5      102.81       93.63      8.14 o 
  -4   7   5       73.27       78.05      6.00 o 
  -3   7   5       97.64      101.73      4.08 o 
  -2   7   5       66.42       81.01      3.54 o 
  -1   7   5      153.10      155.99      5.24 o 
   0   7   5        3.16        6.53      1.20 o 
   1   7   5        0.43        0.97      1.14 o 
   2   7   5        4.51        2.06      1.04 o 
   3   7   5      101.53      106.50      5.52 o 
   4   7   5      153.34      165.50     10.21 o 
   5   7   5      376.10      379.49     12.75 o 
   6   7   5       55.98       59.08      4.58 o 
   7   7   5        4.02        7.12      1.79 o 
   8   7   5        0.11        1.21      1.19 o 
  -8   8   5       31.81       26.08      5.41 o 
  -7   8   5        2.06        4.04      5.76 o 
  -6   8   5       18.24       12.83      3.43 o 
  -5   8   5       14.31       12.12      3.30 o 
  -4   8   5      141.09      139.49      8.55 o 
  -3   8   5        0.33        2.69      2.21 o 
  -2   8   5        6.01        4.65      1.57 o 
  -1   8   5       35.03       36.65      3.25 o 
   0   8   5        5.97        3.56      1.63 o 
   1   8   5        0.31        0.43      1.43 o 
   2   8   5       19.68       23.44      3.03 o 
   3   8   5        9.05       12.35      2.01 o 
   4   8   5        2.76        2.23      1.71 o 
 -21   0   6      117.82      121.23      8.56 o 
 -20   0   6        0.02        1.09      2.13 o 
 -19   0   6      388.74      397.41     19.29 o 
 -18   0   6      305.80      278.87     14.25 o 
 -17   0   6       19.22       27.42      3.26 o 
 -16   0   6        0.14        1.93      2.51 o 
 -15   0   6      836.32      820.88     30.76 o 
 -14   0   6      296.85      280.07     11.88 o 
 -13   0   6     2069.62     2026.71     83.39 o 
 -12   0   6      631.34      686.34     29.64 o 
 -11   0   6      310.91      321.27     15.72 o 
  -7   0   6      101.16       91.24      4.58 o 
  -6   0   6       31.68       43.70      4.37 o 
  -5   0   6      678.82      654.28     21.41 o 
  -4   0   6      254.07      241.07     12.23 o 
  -3   0   6       68.62       69.89      6.71 o 
  -2   0   6      325.16      292.84     10.06 o 
  -1   0   6     1082.07     1051.14     34.09 o 
   0   0   6       69.89       81.22      3.70 o 
   1   0   6      297.49      278.80     11.10 o 
   2   0   6      685.33      621.56     33.85 o 
   3   0   6      667.57      633.78     34.79 o 
   4   0   6      364.62      336.75     13.16 o 
   5   0   6      420.06      415.54     21.63 o 
   6   0   6      428.09      396.69     17.64 o 
   7   0   6     1954.30     1759.35     91.71 o 
   8   0   6      337.42      305.32     14.25 o 
   9   0   6      943.69      809.77     63.15 o 
  10   0   6       15.04       15.71      2.39 o 
  11   0   6       16.19       24.38      4.19 o 
  12   0   6      211.74      174.90      9.28 o 
  13   0   6      222.90      218.61     11.03 o 
  14   0   6        0.21        2.90      1.92 o 
  15   0   6       93.84       85.44      5.99 o 
 -21   1   6        0.14        0.83      1.42 o 
 -20   1   6       12.77        9.55      2.34 o 
 -19   1   6       30.16       26.52      3.17 o 
 -18   1   6       17.75       16.05      2.00 o 
 -17   1   6        1.06        2.90      1.31 o 
 -16   1   6       87.55       92.97      4.31 o 
 -15   1   6       82.92       72.51      4.22 o 
 -14   1   6       73.70       80.33      4.65 o 
 -13   1   6       13.93       13.44      1.57 o 
 -12   1   6      110.68      119.18      5.22 o 
 -11   1   6      121.78      118.42      4.68 o 
 -10   1   6      153.23      138.52     10.58 o 
  -9   1   6     1203.23     1195.40     35.22 o 
  -8   1   6       94.61      100.20      3.98 o 
  -7   1   6      917.26      856.70     19.85 o 
  -6   1   6        0.30        0.03      0.47 o 
  -5   1   6      551.89      530.01     12.56 o 
  -4   1   6        1.15        1.02      0.32 o 
  -3   1   6      526.12      560.54     15.82 o 
  -2   1   6       57.89       55.81      3.48 o 
  -1   1   6      403.27      367.73     11.37 o 
   0   1   6      141.38      134.59      3.77 o 
   1   1   6      787.31      696.25     18.47 o 
   2   1   6      135.73      145.80      4.50 o 
   3   1   6     1426.16     1387.31     36.03 o 
   4   1   6      401.90      333.21     19.03 o 
   5   1   6       31.31       29.05      2.23 o 
   6   1   6       53.13       66.45      3.71 o 
   7   1   6      110.05       96.63      4.67 o 
   8   1   6      122.86      114.61      5.55 o 
   9   1   6      108.61       91.23      4.00 o 
  10   1   6      217.58      200.41     10.38 o 
  11   1   6        5.75        8.40      1.50 o 
  12   1   6       38.59       33.25      2.44 o 
  13   1   6       71.95       64.59      3.44 o 
  14   1   6       29.35       33.25      2.62 o 
  15   1   6        0.06        0.00      1.08 o 
 -20   2   6       49.84       55.93      4.18 o 
 -19   2   6       74.54       76.96      6.19 o 
 -18   2   6       13.29       14.51      1.98 o 
 -17   2   6        4.07        2.15      1.35 o 
 -16   2   6       54.74       58.59      4.99 o 
 -15   2   6       47.72       53.03      3.10 o 
 -14   2   6      234.47      228.89     11.33 o 
 -13   2   6        0.85        1.14      1.00 o 
 -12   2   6       91.75       92.56      3.92 o 
 -11   2   6       14.77       16.42      1.67 o 
 -10   2   6       58.33       71.72      3.47 o 
  -9   2   6       80.38       85.45      3.76 o 
  -8   2   6       35.38       29.08      2.08 o 
  -7   2   6      176.30      210.54      7.96 o 
  -6   2   6      487.60      539.50     13.50 o 
  -5   2   6      564.72      619.65     15.37 o 
  -4   2   6      540.74      587.00     13.77 o 
  -3   2   6        8.53        9.36      0.77 o 
  -2   2   6      317.20      333.67      8.12 o 
  -1   2   6      773.24      799.10     20.71 o 
   0   2   6      807.50      833.72     23.23 o 
   1   2   6       72.36       90.81      3.21 o 
   2   2   6       52.94       55.85      2.15 o 
   3   2   6       78.63       80.32      3.93 o 
   4   2   6        8.01       10.51      1.04 o 
   5   2   6       10.25       12.15      1.23 o 
   6   2   6      256.25      238.50      7.38 o 
   7   2   6        0.04        0.00      0.91 o 
   8   2   6        1.66        3.69      1.10 o 
   9   2   6       12.75       16.58      1.92 o 
  10   2   6        3.20        3.29      1.17 o 
  11   2   6        0.14        0.00      0.84 o 
  12   2   6        0.56        0.14      1.07 o 
  13   2   6       27.82       32.01      2.58 o 
  14   2   6        2.28        2.45      2.55 o 
 -20   3   6       11.64       17.35      5.77 o 
 -19   3   6       43.79       41.20      3.43 o 
 -18   3   6        2.28        3.59      1.97 o 
 -17   3   6        0.39        2.21      1.26 o 
 -16   3   6        0.90        0.89      1.51 o 
 -15   3   6      197.33      199.57      7.44 o 
 -14   3   6      141.01      137.88      5.62 o 
 -13   3   6        4.00        4.45      1.36 o 
 -12   3   6       72.61       72.52      3.64 o 
 -11   3   6      187.90      192.76      7.11 o 
 -10   3   6        1.64        1.91      1.06 o 
  -9   3   6      336.04      337.03     12.15 o 
  -8   3   6      333.99      345.89     12.27 o 
  -7   3   6     1000.04     1007.42     33.10 o 
  -6   3   6        1.36        1.78      1.05 o 
  -5   3   6     1788.73     1804.41     40.70 o 
  -4   3   6      210.16      213.17      7.75 o 
  -3   3   6      165.22      154.35      4.23 o 
  -2   3   6      532.78      546.45     13.01 o 
  -1   3   6     1279.88     1297.23     29.84 o 
   0   3   6       33.92       36.86      1.63 o 
   1   3   6      981.56      966.11     22.44 o 
   2   3   6       17.59       23.34      1.28 o 
   3   3   6       25.57       27.19      1.55 o 
   4   3   6        7.00        5.97      0.95 o 
   5   3   6       51.42       54.12      2.41 o 
   6   3   6      171.56      144.69      5.80 o 
   7   3   6       14.60       16.03      1.65 o 
   8   3   6       47.49       40.16      2.66 o 
   9   3   6       23.71       23.76      2.23 o 
  10   3   6        0.56        0.00      1.07 o 
  11   3   6       19.97       22.52      2.36 o 
  12   3   6       13.56       14.34      1.90 o 
  13   3   6       37.35       36.92      3.40 o 
  14   3   6        0.59        0.04      1.24 o 
 -18   4   6        4.71        3.58      1.51 o 
 -17   4   6      134.04      146.95      6.30 o 
 -16   4   6       28.02       32.93      2.92 o 
 -15   4   6      224.95      221.35      8.28 o 
 -14   4   6        4.79        6.47      1.54 o 
 -13   4   6      358.47      358.75     12.05 o 
 -12   4   6        0.12        1.83      1.66 o 
 -11   4   6       66.95       60.36      3.44 o 
 -10   4   6      126.06      131.40      5.28 o 
  -9   4   6       55.60       52.84      3.06 o 
  -8   4   6       52.41       59.96      3.32 o 
  -7   4   6      486.48      488.66     16.77 o 
  -6   4   6        3.14        7.14      1.31 o 
  -5   4   6       31.00       28.62      2.03 o 
  -4   4   6        8.48       11.25      0.98 o 
  -3   4   6        3.85        3.83      0.71 o 
  -2   4   6       61.75       61.10      2.22 o 
  -1   4   6      132.63      122.07      3.56 o 
   0   4   6       18.87       22.78      1.21 o 
   1   4   6      776.40      737.76     19.35 o 
   2   4   6       10.34       12.58      1.11 o 
   3   4   6      116.48      123.55      4.63 o 
   4   4   6        4.56        3.03      0.83 o 
   5   4   6       18.56       23.71      2.00 o 
   6   4   6        7.19        7.30      1.24 o 
   7   4   6      447.50      420.49     16.35 o 
   8   4   6       74.59       79.42      4.09 o 
   9   4   6      520.93      501.62     22.75 o 
  10   4   6      141.24      141.05     10.11 o 
  11   4   6       87.88      108.04      6.44 o 
  12   4   6       21.14       22.81      2.38 o 
 -17   5   6       14.34       13.71      3.04 o 
 -16   5   6        9.54       12.17      3.06 o 
 -15   5   6       12.45       11.22      3.08 o 
 -14   5   6        0.73        0.55      2.23 o 
 -13   5   6        0.00        1.81      1.29 o 
 -12   5   6       39.48       43.55      4.61 o 
 -11   5   6       33.54       31.11      2.61 o 
 -10   5   6       56.50       63.89      3.53 o 
  -9   5   6      234.55      201.96      7.31 o 
  -8   5   6       78.71       74.55      4.35 o 
  -7   5   6        0.48        2.46      1.74 o 
  -6   5   6      767.10      759.76     21.12 o 
  -5   5   6        0.12        3.67      1.74 o 
  -4   5   6     1075.29     1081.49     27.86 o 
  -3   5   6      768.53      762.62     20.24 o 
  -2   5   6      257.53      270.48      7.88 o 
  -1   5   6       67.05       70.08      2.74 o 
   0   5   6       14.77       18.30      1.47 o 
   1   5   6       90.86       90.27      3.45 o 
   2   5   6      740.93      745.72     19.80 o 
   3   5   6      322.05      305.03     10.02 o 
   4   5   6        1.85        2.30      1.04 o 
   5   5   6       31.33       27.54      2.42 o 
   6   5   6        0.01        0.00      1.19 o 
   7   5   6       50.23       55.42      3.50 o 
   8   5   6       27.60       29.93      2.69 o 
   9   5   6       30.19       26.51      2.58 o 
  10   5   6        5.71        5.94      1.57 o 
  11   5   6        9.93        9.55      3.11 o 
 -15   6   6       47.41       38.58      4.49 o 
 -14   6   6      117.27      101.84      8.69 o 
 -13   6   6        4.88        7.57      3.51 o 
 -12   6   6       79.30       90.37      7.71 o 
 -11   6   6      103.16       98.31      6.74 o 
 -10   6   6        0.55        0.00      1.83 o 
  -9   6   6      151.92      138.17      5.74 o 
  -8   6   6       61.98       56.08      3.58 o 
  -7   6   6      212.59      206.40     16.66 o 
  -6   6   6       72.77       78.60      5.10 o 
  -5   6   6        0.12        1.34      1.65 o 
  -4   6   6       31.31       31.85      2.99 o 
  -3   6   6      108.57      102.34      4.34 o 
  -2   6   6      118.38      129.14      4.46 o 
  -1   6   6      157.94      160.44      4.96 o 
   0   6   6       97.72       99.42      3.74 o 
   1   6   6        5.58        6.16      1.23 o 
   2   6   6        4.19        2.91      1.06 o 
   3   6   6       31.26       36.19      2.80 o 
   4   6   6        1.84        4.09      1.56 o 
   5   6   6      139.60      143.39      6.81 o 
   6   6   6       96.70       97.17      4.84 o 
   7   6   6        9.60       13.88      2.00 o 
   8   6   6        9.27        9.01      2.08 o 
   9   6   6       11.21        9.96      1.92 o 
 -12   7   6       33.98       32.12      6.41 o 
 -11   7   6       10.40        6.52      4.91 o 
 -10   7   6       16.11       20.23      6.29 o 
  -9   7   6      209.97      205.53     14.18 o 
  -8   7   6      187.06      183.18     12.68 o 
  -7   7   6      197.37      185.89     12.83 o 
  -6   7   6        0.25        3.20      6.81 o 
  -5   7   6        3.32        5.02      3.17 o 
  -4   7   6        0.00        0.83      1.41 o 
  -3   7   6       76.21       79.84      4.85 o 
  -2   7   6       10.06       16.26      1.82 o 
  -1   7   6      267.67      273.13      8.18 o 
   0   7   6        0.14        2.65      1.73 o 
   1   7   6      159.40      160.34      5.49 o 
   2   7   6       16.48       21.30      2.81 o 
   3   7   6        0.14        1.28      1.19 o 
   4   7   6       34.95       32.86      2.76 o 
   5   7   6       44.74       48.39      3.21 o 
   6   7   6       36.84       40.40      3.44 o 
  -5   8   6        1.39        3.63      2.64 o 
  -4   8   6       18.68       20.61      3.80 o 
  -3   8   6       47.05       52.77      5.51 o 
  -2   8   6        0.45        0.92      2.23 o 
  -1   8   6       14.96       13.63      4.72 o 
 -20   1   7        8.26        8.66      1.93 o 
 -19   1   7       21.02       20.81      2.28 o 
 -18   1   7      134.34      126.67      7.22 o 
 -17   1   7       26.85       31.66      2.75 o 
 -16   1   7       13.11       12.50      1.76 o 
 -15   1   7      123.67      121.14      9.91 o 
 -14   1   7      678.77      679.08     22.60 o 
 -13   1   7       20.12       22.86      2.10 o 
 -12   1   7      106.69      103.92      7.26 o 
 -11   1   7      109.71      100.07      7.79 o 
 -10   1   7       57.56       53.27      4.54 o 
  -9   1   7      275.52      274.66      9.32 o 
  -8   1   7     2479.59     2453.93     75.19 o 
  -7   1   7       12.26        9.63      1.23 o 
  -6   1   7      502.65      540.82     18.46 o 
  -5   1   7       11.81        9.28      0.94 o 
  -4   1   7      486.29      429.71     16.14 o 
  -3   1   7        0.59        0.99      0.39 o 
  -2   1   7      328.51      302.62     14.99 o 
  -1   1   7       48.44       51.75      2.17 o 
   0   1   7     1087.09     1082.89     27.57 o 
   1   1   7       34.34       29.00      1.73 o 
   2   1   7      874.35      805.34     20.82 o 
   3   1   7       35.15       42.02      2.01 o 
   4   1   7      169.89      170.85      7.54 o 
   5   1   7      210.06      190.99      7.50 o 
   6   1   7       26.82       28.51      2.96 o 
   7   1   7       63.26       49.61      2.55 o 
   8   1   7      268.92      258.63     10.45 o 
   9   1   7        6.13        5.78      1.22 o 
  10   1   7       89.08       90.29      8.55 o 
  11   1   7       18.87       19.83      2.00 o 
  12   1   7      105.64      102.09     11.27 o 
  13   1   7        0.28        1.93      1.18 o 
 -19   2   7       47.88       43.67      3.36 o 
 -18   2   7      326.99      319.37     17.89 o 
 -17   2   7        2.14        2.18      1.33 o 
 -16   2   7      157.19      165.11      7.54 o 
 -15   2   7        1.40        5.17      2.38 o 
 -14   2   7      347.01      344.91     20.13 o 
 -13   2   7      304.66      290.25      9.24 o 
 -12   2   7      686.55      690.87     21.86 o 
 -11   2   7       14.10       17.37      1.87 o 
 -10   2   7       84.63       86.34      3.92 o 
  -9   2   7        9.26        8.28      1.42 o 
  -8   2   7      374.91      352.16     12.69 o 
  -7   2   7        6.39        5.83      1.44 o 
  -6   2   7       70.26       65.25      3.40 o 
  -5   2   7       58.04       61.01      2.24 o 
  -4   2   7      122.11      111.90      3.30 o 
  -3   2   7        9.21       10.94      1.25 o 
  -2   2   7       16.41       20.25      1.24 o 
  -1   2   7        3.18        3.36      0.72 o 
   0   2   7      588.71      536.98     16.63 o 
   1   2   7       61.28       63.87      2.51 o 
   2   2   7      254.56      231.55      6.47 o 
   3   2   7       35.84       27.81      1.66 o 
   4   2   7      342.22      320.30      8.57 o 
   5   2   7      139.91      111.42      4.06 o 
   6   2   7      898.01      892.24     24.97 o 
   7   2   7      198.15      182.61      6.13 o 
   8   2   7      206.61      206.36      6.82 o 
   9   2   7       14.24       10.44      1.65 o 
  10   2   7      266.27      256.65     10.84 o 
  11   2   7       20.83       23.38      2.51 o 
  12   2   7      185.98      200.19      8.22 o 
 -19   3   7        0.82        3.66      1.82 o 
 -18   3   7       18.45       21.87      2.80 o 
 -17   3   7       32.25       33.02      2.94 o 
 -16   3   7       29.75       25.89      2.59 o 
 -15   3   7       14.31       10.53      1.85 o 
 -14   3   7       87.47       91.53      4.54 o 
 -13   3   7       10.04        8.90      2.95 o 
 -12   3   7       17.18       17.54      2.02 o 
 -11   3   7      260.51      247.93      9.87 o 
 -10   3   7       59.48       62.30      3.73 o 
  -9   3   7       22.04       31.51      2.72 o 
  -8   3   7      575.60      560.65     19.15 o 
  -7   3   7       32.24       25.57      2.34 o 
  -6   3   7       61.82       67.99      2.94 o 
  -5   3   7      202.64      216.32      6.48 o 
  -4   3   7      187.72      165.70      4.54 o 
  -3   3   7        1.02        2.45      1.04 o 
  -2   3   7      308.17      298.81      7.48 o 
  -1   3   7      149.77      138.12      4.00 o 
   0   3   7       54.48       58.83      2.23 o 
   1   3   7      482.34      459.44     11.88 o 
   2   3   7      249.48      225.09      6.37 o 
   3   3   7      113.01      105.52      3.59 o 
   4   3   7        0.15        0.31      0.70 o 
   5   3   7        0.41        0.91      1.07 o 
   6   3   7        0.28        2.10      1.20 o 
   7   3   7      112.12      106.18      4.73 o 
   8   3   7      147.17      138.61     13.52 o 
   9   3   7       19.61       22.64      2.94 o 
  10   3   7       16.81       22.83      2.25 o 
  11   3   7       18.17       17.43      2.02 o 
  12   3   7       32.88       32.72      2.94 o 
 -17   4   7       36.15       39.45      3.30 o 
 -16   4   7        0.02        0.72      1.74 o 
 -15   4   7      122.91      129.93      5.74 o 
 -14   4   7      237.82      217.71      8.20 o 
 -13   4   7       88.80       84.42      4.41 o 
 -12   4   7      209.86      203.31      7.56 o 
 -11   4   7        0.04        0.22      1.06 o 
 -10   4   7       82.96       65.18      3.51 o 
  -9   4   7       83.05       85.22      4.38 o 
  -8   4   7       33.70       34.90      2.85 o 
  -7   4   7        4.23        2.25      1.27 o 
  -6   4   7       66.41       59.03      4.03 o 
  -5   4   7        6.01        7.49      1.18 o 
  -4   4   7        4.05        5.13      1.17 o 
  -3   4   7        6.84        6.71      0.76 o 
  -2   4   7       10.51        7.98      0.98 o 
  -1   4   7       87.74       93.58      3.00 o 
   0   4   7       71.48       69.95      2.87 o 
   1   4   7       17.45       20.84      3.16 o 
   2   4   7       28.06       30.54      1.93 o 
   3   4   7       93.35       83.32      3.43 o 
   4   4   7       13.17       13.83      1.47 o 
   5   4   7      103.57      108.92      6.28 o 
   6   4   7       87.51       84.21      5.77 o 
   7   4   7        3.09        3.83      1.22 o 
   8   4   7        1.35        1.62      2.36 o 
   9   4   7       26.39       29.53      2.66 o 
  10   4   7        0.36        0.00      1.22 o 
 -16   5   7        6.33        6.91      2.87 o 
 -15   5   7        0.61        0.00      1.21 o 
 -14   5   7       30.87       27.23      2.75 o 
 -13   5   7       17.35       19.07      2.29 o 
 -12   5   7       91.18       94.95      4.69 o 
 -11   5   7       25.71       31.19      2.80 o 
 -10   5   7       48.22       45.98      3.21 o 
  -9   5   7       60.20       63.78      3.69 o 
  -8   5   7      361.56      360.11     11.94 o 
  -7   5   7      147.85      167.75      6.54 o 
  -6   5   7      290.32      320.87     13.01 o 
  -5   5   7      166.45      176.40      6.62 o 
  -4   5   7       95.58      101.55      9.00 o 
  -3   5   7      259.98      257.47      9.07 o 
  -2   5   7      438.85      458.11     12.62 o 
  -1   5   7       49.71       52.94      3.35 o 
   0   5   7      319.54      343.18      9.86 o 
   1   5   7      244.73      231.73      7.71 o 
   2   5   7       90.00       89.20      5.22 o 
   3   5   7       27.57       26.91      2.32 o 
   4   5   7       23.91       21.68      1.89 o 
   5   5   7        4.89        5.71      1.31 o 
   6   5   7       10.27        9.28      1.67 o 
   7   5   7        9.28        8.97      1.67 o 
   8   5   7        5.26        0.78      1.55 o 
   9   5   7        2.59        1.45      1.22 o 
 -13   6   7        2.48        0.00      2.26 o 
 -12   6   7        9.37        6.06      2.79 o 
 -11   6   7       35.93       39.73      4.25 o 
 -10   6   7        5.72        7.24      1.85 o 
  -9   6   7       76.61       82.73      5.57 o 
  -8   6   7       71.46       76.40      6.03 o 
  -7   6   7       34.17       38.11      3.92 o 
  -6   6   7        1.68        2.46      2.10 o 
  -5   6   7       36.11       31.19      3.44 o 
  -4   6   7       67.48       61.73      4.30 o 
  -3   6   7       13.48       10.91      2.49 o 
  -2   6   7      102.26       95.11      5.22 o 
  -1   6   7      104.71      101.83      3.91 o 
   0   6   7       19.54       20.64      1.74 o 
   1   6   7       10.84       14.10      1.62 o 
   2   6   7      445.70      436.02     13.45 o 
   3   6   7        0.02        2.27      1.20 o 
   4   6   7       22.70       25.04      2.17 o 
   5   6   7      182.63      175.14     13.24 o 
   6   6   7       35.74       39.02      4.01 o 
  -9   7   7       66.08       69.65      8.31 o 
  -8   7   7       14.65       13.84      5.24 o 
  -7   7   7      100.92      124.42     10.44 o 
  -6   7   7       13.27       13.11      2.81 o 
  -5   7   7       90.28       96.60      6.03 o 
  -4   7   7       54.92       54.74      4.81 o 
  -3   7   7       11.22        9.91      2.40 o 
  -2   7   7        1.06        1.32      2.16 o 
  -1   7   7      118.34      121.76      6.83 o 
   0   7   7      163.20      161.74      6.37 o 
   1   7   7       81.70       88.91      3.98 o 
   2   7   7        2.57        3.72      1.40 o 
 -19   0   8      269.85      248.41     17.29 o 
 -18   0   8       22.43       18.23      4.45 o 
 -17   0   8      196.14      209.33     10.14 o 
 -16   0   8      322.85      311.12     13.67 o 
 -15   0   8       90.28      113.92      7.21 o 
 -14   0   8       39.73       33.69      3.75 o 
 -13   0   8      196.15      179.08      9.68 o 
 -12   0   8        0.23        0.00      1.35 o 
 -11   0   8      270.66      236.90     12.02 o 
 -10   0   8      196.14      211.62     10.76 o 
  -9   0   8      579.50      588.83     26.03 o 
  -8   0   8      214.68      195.37     10.17 o 
  -7   0   8       83.35       85.40      5.62 o 
  -6   0   8       60.20       59.28      4.26 o 
  -5   0   8      160.46      150.61      6.38 o 
  -4   0   8       18.05       22.55      2.13 o 
  -3   0   8        9.25        5.76      1.26 o 
  -2   0   8       81.34       75.14      4.03 o 
  -1   0   8      255.03      272.00     12.84 o 
   0   0   8       89.84       82.51      4.40 o 
   1   0   8      870.17      826.10     31.12 o 
   2   0   8      151.65      149.44      6.44 o 
   3   0   8      350.86      306.77     12.58 o 
   4   0   8        0.52        0.42      0.92 o 
   5   0   8      309.58      277.71     22.86 o 
   6   0   8       12.76        8.50      1.65 o 
   7   0   8       94.94      105.25     11.59 o 
   8   0   8      204.92      177.19     18.14 o 
   9   0   8      184.26      183.67     15.87 o 
  10   0   8       34.45       32.87      3.92 o 
  11   0   8      268.94      214.24     37.73 o 
 -19   1   8        9.41        7.90      1.89 o 
 -18   1   8       12.97       14.64      2.06 o 
 -17   1   8        0.30        0.00      1.25 o 
 -16   1   8       28.90       27.55      2.53 o 
 -15   1   8       15.31       15.50      1.92 o 
 -14   1   8        2.83        2.66      1.43 o 
 -13   1   8      177.92      172.91      7.64 o 
 -12   1   8        0.21        1.19      1.01 o 
 -11   1   8        0.05        0.14      0.98 o 
 -10   1   8      184.13      186.70      9.15 o 
  -9   1   8       13.76       24.00      5.22 o 
  -8   1   8        5.05       10.23      1.64 o 
  -7   1   8      724.23      747.78     40.77 o 
  -6   1   8      118.21      134.08      4.50 o 
  -5   1   8      388.82      369.78     12.44 o 
  -4   1   8        1.43        2.12      0.69 o 
  -3   1   8      302.57      282.50      8.24 o 
  -2   1   8      192.34      202.71      6.14 o 
  -1   1   8      738.89      738.46     19.84 o 
   0   1   8        0.10        1.14      0.72 o 
   1   1   8        0.89        0.72      0.91 o 
   2   1   8      164.36      163.00      4.92 o 
   3   1   8       45.74       47.15      2.17 o 
   4   1   8        1.31        1.94      0.82 o 
   5   1   8      222.73      201.57      5.99 o 
   6   1   8        8.94        9.22      1.18 o 
   7   1   8        1.01        1.57      1.17 o 
   8   1   8       16.77       16.01      1.57 o 
   9   1   8       27.06       25.98      1.84 o 
  10   1   8       17.36       14.28      1.63 o 
  11   1   8        3.93        3.28      1.39 o 
 -18   2   8       21.54       26.81      2.58 o 
 -17   2   8      116.18      117.81      7.27 o 
 -16   2   8       30.52       37.38      2.89 o 
 -15   2   8       28.60       28.11      2.59 o 
 -14   2   8        3.95        4.78      1.72 o 
 -13   2   8        6.07        6.79      1.52 o 
 -12   2   8      146.63      144.66      6.88 o 
 -11   2   8      165.62      181.65      7.26 o 
 -10   2   8       41.67       50.26      3.27 o 
  -9   2   8        2.63        2.73      1.95 o 
  -8   2   8       37.85       44.45      3.07 o 
  -7   2   8       18.62       21.11      1.81 o 
  -6   2   8      182.44      200.74      6.69 o 
  -5   2   8        0.00        0.00      0.75 o 
  -4   2   8      291.41      310.61      9.69 o 
  -3   2   8        4.65        7.40      1.00 o 
  -2   2   8       63.83       62.85      2.43 o 
  -1   2   8       54.42       50.98      2.24 o 
   0   2   8       11.15       13.20      1.23 o 
   1   2   8        0.26        0.87      0.93 o 
   2   2   8      150.85      141.14      5.38 o 
   3   2   8       83.08       86.10      3.95 o 
   4   2   8        0.29        1.66      1.04 o 
   5   2   8        2.18        2.72      0.94 o 
   6   2   8        7.42        7.35      1.16 o 
   7   2   8        6.40        9.77      1.41 o 
   8   2   8        1.40        1.87      1.22 o 
   9   2   8       55.59       57.39      3.64 o 
  10   2   8        2.89        4.49      2.05 o 
 -17   3   8       23.09       26.20      2.77 o 
 -16   3   8       32.40       33.53      4.16 o 
 -15   3   8        1.53        1.82      1.46 o 
 -14   3   8        0.06        0.00      1.44 o 
 -13   3   8       61.51       64.09      3.91 o 
 -12   3   8       42.32       44.29      3.39 o 
 -11   3   8      261.54      285.45     10.91 o 
 -10   3   8       54.56       57.80      3.74 o 
  -9   3   8      333.73      341.51     12.64 o 
  -8   3   8       10.48       10.44      1.90 o 
  -7   3   8       90.10      103.53      4.82 o 
  -6   3   8       79.11       86.40      3.66 o 
  -5   3   8      482.92      506.01     14.92 o 
  -4   3   8       14.44       14.10      1.56 o 
  -3   3   8      379.11      368.77     11.30 o 
  -2   3   8       11.25       13.14      4.41 o 
  -1   3   8       23.54       33.38      2.11 o 
   0   3   8       14.31       14.65      1.47 o 
   1   3   8      366.23      362.41     12.29 o 
   2   3   8       48.79       55.68      2.44 o 
   3   3   8      251.91      223.09     10.44 o 
   4   3   8        0.81        2.41      1.44 o 
   5   3   8        0.91        1.26      1.68 o 
   6   3   8        7.32        6.99      1.41 o 
   7   3   8        3.75        2.58      1.10 o 
   8   3   8        3.11        5.44      1.55 o 
   9   3   8       14.92       18.31      2.23 o 
 -16   4   8        8.96        6.33      1.97 o 
 -15   4   8       73.24       89.78      5.19 o 
 -14   4   8       23.61       25.32      2.51 o 
 -13   4   8      269.50      285.62     10.24 o 
 -12   4   8        5.01        5.90      1.69 o 
 -11   4   8      156.17      157.81      6.55 o 
 -10   4   8       39.42       41.16      3.23 o 
  -9   4   8        1.27        0.00      2.82 o 
  -8   4   8        4.03        2.29      1.41 o 
  -7   4   8       15.15       11.30      1.88 o 
  -6   4   8       12.46        9.01      2.32 o 
  -5   4   8        2.79        5.13      1.72 o 
  -4   4   8      160.86      150.21      5.01 o 
  -3   4   8       59.77       63.09      3.06 o 
  -2   4   8       11.47        9.73      1.73 o 
  -1   4   8       23.81       31.88      1.98 o 
   0   4   8       12.76       10.25      1.45 o 
   1   4   8        0.06        0.00      0.75 o 
   2   4   8       38.08       44.47      2.59 o 
   3   4   8      470.10      422.33     14.58 o 
   4   4   8       40.96       38.11      2.54 o 
   5   4   8      448.27      452.93     13.75 o 
   6   4   8       77.49       79.00      3.88 o 
   7   4   8       42.99       56.05      3.53 o 
   8   4   8       22.72       21.08      2.34 o 
 -14   5   8        2.50        0.73      2.12 o 
 -13   5   8        7.03        6.16      1.85 o 
 -12   5   8        1.37        1.32      1.97 o 
 -11   5   8       10.11       13.82      2.95 o 
 -10   5   8      141.33      148.00      6.24 o 
  -9   5   8       89.58      126.76      7.39 o 
  -8   5   8      318.51      345.12     12.70 o 
  -7   5   8       15.69       23.87      2.65 o 
  -6   5   8      240.32      213.46      9.82 o 
  -5   5   8        0.09       13.63     13.83 o 
  -4   5   8      138.45      148.06      6.11 o 
  -3   5   8        0.55        5.60      5.17 o 
  -2   5   8      605.49      578.23     18.32 o 
  -1   5   8       27.91       40.81      9.25 o 
   0   5   8      116.22      119.69      4.70 o 
   1   5   8       43.31       49.55      2.72 o 
   2   5   8       11.71       14.90      2.19 o 
   3   5   8        0.60        2.08      1.29 o 
   4   5   8       37.52       37.67      2.54 o 
   5   5   8        0.47        0.00      1.05 o 
   6   5   8        4.09        2.29      1.89 o 
 -11   6   8        0.03        0.00      1.88 o 
 -10   6   8       36.94       32.93      3.83 o 
  -9   6   8       84.34       88.12      5.97 o 
  -8   6   8        1.35        0.01      2.72 o 
  -7   6   8       90.33       76.50      5.58 o 
  -6   6   8       18.81       20.30      3.19 o 
  -5   6   8        0.09        0.00      1.87 o 
  -4   6   8        5.99        8.01      2.63 o 
  -3   6   8        4.62        2.57      4.06 o 
  -2   6   8       10.57        6.25      1.81 o 
  -1   6   8        5.71        9.74      2.37 o 
   0   6   8        0.32        0.80      2.78 o 
   1   6   8       21.66       25.22      2.20 o 
   2   6   8       65.88       72.56      8.09 o 
   3   6   8       11.17       13.11      1.82 o 
 -17   1   9       24.72       29.65      2.78 o 
 -16   1   9       42.73       39.92      3.02 o 
 -15   1   9       54.41       56.01      6.05 o 
 -14   1   9        0.00        0.39      1.16 o 
 -13   1   9        1.50        3.40      1.32 o 
 -12   1   9      536.49      544.47     18.38 o 
 -11   1   9       18.69       15.68      1.87 o 
 -10   1   9        7.93       11.91      1.75 o 
  -9   1   9      288.34      292.24     14.70 o 
  -8   1   9        0.34        2.57      1.23 o 
  -7   1   9       60.57       75.72      4.24 o 
  -6   1   9      525.34      538.31     21.49 o 
  -5   1   9      170.87      171.97      9.65 o 
  -4   1   9      511.51      530.94     17.04 o 
  -3   1   9      135.86      152.97      6.04 o 
  -2   1   9      137.90      123.88      4.29 o 
  -1   1   9      120.45      107.22      3.81 o 
   0   1   9       20.73       18.12      1.50 o 
   1   1   9      134.74      139.60      8.10 o 
   2   1   9      226.92      234.84      8.60 o 
   3   1   9       11.10       12.61      1.43 o 
   4   1   9       99.63       95.09      5.26 o 
   5   1   9       31.95       30.52      2.05 o 
   6   1   9       74.68       77.65      5.28 o 
   7   1   9       28.76       31.32      3.26 o 
   8   1   9       10.05        7.51      1.45 o 
 -17   2   9       32.18       30.23      2.71 o 
 -16   2   9      126.07      140.15      5.80 o 
 -15   2   9       25.14       36.08      2.98 o 
 -14   2   9       80.89       88.75      7.01 o 
 -13   2   9        0.14        0.38      1.82 o 
 -12   2   9      145.58      135.49      9.23 o 
 -11   2   9      250.34      235.39     12.00 o 
 -10   2   9      120.22      119.30      5.49 o 
  -9   2   9      200.14      169.17      7.29 o 
  -8   2   9        0.09        1.38      1.93 o 
  -7   2   9        0.18        0.99      3.20 o 
  -6   2   9       26.21       23.00      2.21 o 
  -5   2   9      368.29      364.52     12.20 o 
  -4   2   9       34.77       34.42      2.69 o 
  -3   2   9       91.41       91.48      4.13 o 
  -2   2   9       58.82       57.69      3.12 o 
  -1   2   9        0.04        0.00      0.71 o 
   0   2   9      142.59      148.89      8.64 o 
   1   2   9      310.07      277.26     11.11 o 
   2   2   9      327.05      307.81      9.47 o 
   3   2   9       34.36       40.80      2.33 o 
   4   2   9       91.72       84.28      4.71 o 
   5   2   9        0.30        1.41      0.94 o 
   6   2   9      199.35      196.33      6.92 o 
   7   2   9       37.17       38.86      3.65 o 
   8   2   9       67.24       76.17      6.05 o 
 -16   3   9        0.15        1.96      2.95 o 
 -15   3   9       71.50       72.99      4.44 o 
 -14   3   9        6.02        4.72      2.34 o 
 -13   3   9        3.08        7.13      1.80 o 
 -12   3   9      131.11      138.69      6.35 o 
 -11   3   9        4.60        2.38      2.04 o 
 -10   3   9       20.00       24.29      2.68 o 
  -9   3   9      154.14      149.37     10.63 o 
  -8   3   9        7.06       11.43      1.88 o 
  -7   3   9       16.33       15.02      1.89 o 
  -6   3   9      166.14      176.39      6.75 o 
  -5   3   9        3.55        2.55      1.29 o 
  -4   3   9      228.08      238.53      8.57 o 
  -3   3   9       96.60      107.39      4.47 o 
  -2   3   9        0.12        1.14      2.75 o 
  -1   3   9       37.18       30.50      2.98 o 
   0   3   9        5.21        5.87      1.02 o 
   1   3   9        6.40        6.40      1.05 o 
   2   3   9       28.11       32.52      2.23 o 
   3   3   9      113.18      105.58      4.55 o 
   4   3   9        1.77        3.15      1.11 o 
   5   3   9       57.16       60.82      5.08 o 
   6   3   9        6.47       10.09      1.51 o 
   7   3   9       31.85       30.61      3.16 o 
 -14   4   9        0.16        2.17      2.57 o 
 -13   4   9       44.28       50.91      3.61 o 
 -12   4   9      101.41      105.07      5.67 o 
 -11   4   9       62.24       63.13      4.35 o 
 -10   4   9      122.97      115.38      5.49 o 
  -9   4   9       31.01       31.47      2.91 o 
  -8   4   9        4.11        4.46      1.57 o 
  -7   4   9       11.47       11.33      3.01 o 
  -6   4   9        6.96        6.76      1.82 o 
  -5   4   9       19.50       20.41      2.10 o 
  -4   4   9        1.02        1.05      1.59 o 
  -3   4   9       12.69       10.16      2.10 o 
  -2   4   9        9.72        5.86      1.76 o 
  -1   4   9       14.95       17.30      2.53 o 
   0   4   9        0.42        3.25      1.75 o 
   1   4   9        0.20        0.31      0.84 o 
   2   4   9       15.86       15.96      1.76 o 
   3   4   9        3.76        3.35      1.17 o 
   4   4   9        5.60        6.87      1.45 o 
   5   4   9       11.28       16.07      2.52 o 
 -11   5   9        7.68        9.83      2.05 o 
 -10   5   9        8.35       11.02      2.05 o 
  -9   5   9       17.56       17.10      2.45 o 
  -8   5   9      160.60      177.35      9.95 o 
  -7   5   9       45.09       38.56      4.45 o 
  -6   5   9       81.88       88.58      7.05 o 
  -5   5   9       36.88       35.45      4.52 o 
  -4   5   9       69.98       78.58      4.98 o 
  -3   5   9       75.25       77.39      5.02 o 
  -2   5   9       69.55       59.82      4.51 o 
  -1   5   9       13.19       15.57      3.37 o 
   0   5   9       10.05       14.68      2.56 o 
   1   5   9        8.05       12.21      2.49 o 
   2   5   9       53.30       60.86      4.79 o 
 -15   0  10       45.30       47.91      4.99 o 
 -14   0  10       75.44       76.25     13.36 o 
 -13   0  10      130.39      138.13      9.96 o 
 -12   0  10      120.24      127.52     10.22 o 
 -11   0  10       22.60       28.30      4.19 o 
 -10   0  10       51.29       41.93      5.24 o 
  -9   0  10        3.19        0.52      2.10 o 
  -8   0  10       63.95       63.94      6.81 o 
  -7   0  10       42.82       39.83      5.24 o 
  -6   0  10      356.23      360.03     21.49 o 
  -5   0  10        0.03        2.10      2.62 o 
  -4   0  10      331.67      331.73     19.91 o 
  -3   0  10      157.66      136.78      9.96 o 
  -2   0  10       31.18       28.42      2.90 o 
  -1   0  10       47.94       50.01      3.77 o 
   0   0  10       18.01       14.62      2.13 o 
   1   0  10       28.79       39.15      4.98 o 
   2   0  10       56.03       64.89      4.40 o 
   3   0  10      182.22      184.57      8.50 o 
   4   0  10       32.40       38.36      7.34 o 
   5   0  10       59.79       58.44      4.15 o 
 -15   1  10        1.41        1.40      1.33 o 
 -14   1  10       26.93       29.33      2.68 o 
 -13   1  10       12.02       16.35      2.21 o 
 -12   1  10       14.19       22.14      2.46 o 
 -11   1  10       74.04       86.33      4.69 o 
 -10   1  10       17.22       20.65      2.59 o 
  -9   1  10       22.01       19.83      2.76 o 
  -8   1  10       73.49       74.63      4.99 o 
  -7   1  10       26.68       31.00      3.34 o 
  -6   1  10      147.17      147.93      9.96 o 
  -5   1  10      129.72      150.93      7.59 o 
  -4   1  10      168.51      172.59     12.84 o 
  -3   1  10        8.89       10.32      1.70 o 
  -2   1  10      135.56      136.70      5.61 o 
  -1   1  10        8.22        6.68      1.51 o 
   0   1  10       24.55       31.27      2.17 o 
   1   1  10       62.18       67.21      3.52 o 
   2   1  10       15.45       18.36      1.69 o 
   3   1  10        0.31        0.14      1.32 o 
   4   1  10       30.89       29.91      2.68 o 
   5   1  10        6.81        4.37      1.23 o 
 -14   2  10       42.24       45.41      3.56 o 
 -13   2  10       29.38       31.14      3.00 o 
 -12   2  10       29.91       33.92      3.18 o 
 -11   2  10       14.29       18.95      3.60 o 
 -10   2  10       24.29       22.58      5.24 o 
  -9   2  10       95.50       90.09      8.12 o 
  -8   2  10        2.61        5.50      2.36 o 
  -7   2  10        1.45        1.31      1.83 o 
  -6   2  10        3.91        4.25      1.83 o 
  -5   2  10        2.45        0.79      3.14 o 
  -4   2  10        0.52        0.14      1.02 o 
  -3   2  10        4.17        6.22      1.34 o 
  -2   2  10        0.83        0.31      1.08 o 
  -1   2  10       30.12       31.40      2.69 o 
   0   2  10        0.02        1.56      1.51 o 
   1   2  10       31.42       30.51      2.39 o 
   2   2  10       10.90        8.64      1.44 o 
   3   2  10        4.54        4.85      1.20 o 
   4   2  10        3.44        3.37      1.25 o 
 -13   3  10        0.88        5.64      5.41 o 
 -12   3  10        0.19        0.00      1.48 o 
 -11   3  10       10.48       21.08      4.23 o 
 -10   3  10        6.83       10.96      4.19 o 
  -9   3  10      107.95      116.14      6.48 o 
  -8   3  10        0.35        1.57      2.10 o 
  -7   3  10       49.64       60.03      4.72 o 
  -6   3  10       18.34       19.45      4.98 o 
  -5   3  10       41.82       58.67      4.19 o 
  -4   3  10        5.44        7.76      1.60 o 
  -3   3  10      109.02      111.69      5.02 o 
  -2   3  10        6.09        8.16      3.48 o 
  -1   3  10       90.53       87.15      7.94 o 
   0   3  10       21.71       19.76      2.56 o 
   1   3  10        0.05        1.05      1.43 o 
   2   3  10       18.80       21.35      3.14 o 
   3   3  10        3.03        5.43      2.40 o 
 -10   4  10       54.07       62.14      4.31 o 
  -9   4  10        5.75        5.29      2.01 o 
  -8   4  10       68.94       69.17      4.91 o 
  -7   4  10        2.70        4.45      1.85 o 
  -6   4  10       18.76       18.64      2.07 o 
  -5   4  10        2.64        3.93      1.85 o 
  -4   4  10        5.96        2.88      2.36 o 
  -3   4  10        4.17        2.99      1.76 o 
  -2   4  10      102.51       93.22      7.43 o 
  -1   4  10       81.56       76.75      5.02 o 
   0   4  10       68.51       63.81      4.66 o 
 -11   1  11        0.54        0.00      1.48 o 
 -10   1  11       75.61       71.84      5.50 o 
  -9   1  11       17.90       15.04      3.67 o 
  -8   1  11      141.12      144.67      7.59 o 
  -7   1  11       87.14       96.20      5.93 o 
  -6   1  11       44.43       36.17      3.71 o 
  -5   1  11       37.59       44.33      4.08 o 
  -4   1  11       13.62       18.34      2.76 o 
  -3   1  11       88.14       96.08      5.73 o 
  -2   1  11      194.47      196.46      9.44 o 
  -1   1  11        0.98        3.00      2.01 o 
   0   1  11        0.38        0.49      1.29 o 
 -10   2  11        1.29        4.19      1.85 o 
  -9   2  11      197.22      208.60     11.53 o 
  -8   2  11        6.88       10.23      2.22 o 
  -7   2  11       95.64       96.53      5.73 o 
  -6   2  11        0.00        2.36      1.85 o 
  -5   2  11       12.94       12.42      3.67 o 
  -4   2  11       35.89       38.71      8.39 o 
  -3   2  11      240.83      236.81     10.93 o 
  -2   2  11        1.12        1.51      1.64 o 
  -1   2  11       33.62       47.58      3.42 o 
                                                 
